# Supplementary material for: Transcriptomic and Metabolomic Analysis of the Effects of Exogenous Trehalose on Salt Tolerance in Watermelon (Citrullus lanatus)
Source: Cells. 2022 Jul 29;11(15):2338. doi: 10.3390/cells11152338 (PMC9367363; doi:10.3390/cells11152338)
Supplement: Supplementary file 1 [file cells-11-02338-s001.zip]

Archive with 13 entries (13 files):
- supplementary Figure S1.pdf
- supplementary Table S1.xlsx
- supplementary Table S10.xls
- supplementary Table S11.xls
- supplementary Table S12.xls
- supplementary Table S2.xls
- supplementary Table S3.xls
- supplementary Table S4.csv
- supplementary Table S5.xls
- supplementary Table S6.xls
- supplementary Table S7.xlsx
- supplementary Table S8.xls
- supplementary Table S9.xls
