# Supplementary material for: Transcriptomic and Metabolomic Analysis of the Effects of Exogenous Trehalose on Salt Tolerance in Watermelon (Citrullus lanatus)
Source: Cells. 2022 Jul 29;11(15):2338. doi: 10.3390/cells11152338 (PMC9367363; doi:10.3390/cells11152338)
Supplement: Supplementary file 1 [file cells-11-02338-s001.zip › supplementary Table S1.xlsx]

## Sheet: Sheet1
Table S1.Primers for q-PCR.
ID	Forward primer	Reverse primer
Cla97C01G017110	CTTGGTCGCCTGAGGAAGAT	GGCAACTTTTCCCACATCGC
Cla97C01G018360	TCTCTCCGACCACGACCATA	ATGAAGGCACGATCTGGGTC
Cla97C02G033300	GGAAGCGTTGAAGGACAAAGA	TTGGACATTCCAAGCTCGTT
Cla97C02G034070	GGGATGACACTCTAGCCACC	TTCTCGGTCGCCCAAAACTT
Cla97C02G035450	CCTATCCACAACGCCTCCTC	GCCGGATAATCGACGGCTAA
Cla97C02G049940	TTTACGACGACTCATGCCCC	TCACTACGCCGGTTTGGTTC
Cla97C03G058650	TCTCCATGAAGCCTCCAACAA	CAAGGCTGAATCTCCCCGAA
Cla97C03G065440	TGTCGATCCATTCACGGCA	TTTGGGTTCAATGGTGGCTTC
Cla97C05G107340	TGGATCTGGAAAGTGGAGTTGTT	TAAAGGCGAAGTGCCCAACT
Cla97C06G109590	CCTTGACTCCAATGGTGATGG	GCCCACATTTTGTCCATCCAAG
Cla97C07G134710	AGAAATTACGGTGGAGTGGGG	CCACTGTGGTGGTGTGAAAT
Cla97C07G144040	CCTGGGGGAAATATGCCTCG	TGAAAGCGGCTCGATCGTAA
Cla97C08G145850	TGTTTTCGACTCCTCTCGCA	TCTCCGGCATAGGTCATCGT
Cla97C08G155640	CATTGCCTCCAGGGTTTAGGT	ACTCCTTTTCTCCCATTTTAGCCT
Cla97C09G166650	CTGGTGGAGCTCAGATTGGG	TCCCGAACTTTTCAACCTCCC
Cla97C09G170150	CGCAACCGAACAAGAGAACC	CGGCCAGACAATTCTTCCGA
Cla97C09G180310	GCCAACAACAGCTTCATCGT	TCTGACCGCGAAGAAACCAT
Cla97C10G190590	TCAACTTGCAGCTCATCGCT	GGTAGCCTTCCAGTAACCCG
Cla97C10G205730	CACTTCGTAAAGAGCTGCCAC	AGGATGTGGTGTTCGTCGTC
Cla97C11G208900	GCCAACAACAGCTTCATCGT	TCTGACCGCGAAGAAACCAT
Cla97C11G209530	TTGATGCGGCCAGTAGTTGT	GGAATCCATTGCTTTTCCTACCC
Cla97C11G214530	CATTCCCGCTACTCTCCGTC	GCCTGTTTTGCCTTGACGAC
Cla97C11G220830	GCAGCCGTCCAAGAATCTCA	CAATTGCATCTGCCAGAATCG
Actin	GAACTTGGCACCTGTCCTGT	GAACAGTGCAACAGCCTCAA
