# Supplementary material for: Transcriptomic and Metabolomic Analysis of the Effects of Exogenous Trehalose on Salt Tolerance in Watermelon (Citrullus lanatus)
Source: Cells. 2022 Jul 29;11(15):2338. doi: 10.3390/cells11152338 (PMC9367363; doi:10.3390/cells11152338)
Supplement: Supplementary file 1 [file cells-11-02338-s001.zip › supplementary Table S10.xls]

## Sheet: Sheet1
Table S10.Correlation coefficients greater than 0.9 of TFs and DEGs.
Transcription factor	Correlation	Gene ID
Cla97C11G220830	0.992	Cla97C01G018360
Cla97C01G017110	0.992	Cla97C03G063850
BGI_novel_G000158	0.99	Cla97C04G075580
Cla97C08G155640	0.988	Cla97C02G033300
Cla97C01G017110	0.984	Cla97C02G033300
Cla97C08G155640	0.982	Cla97C03G063850
Cla97C09G166650	0.982	Cla97C11G214530
Cla97C08G155640	0.981	Cla97C05G091070
Cla97C11G208900	0.981	Cla97C08G160160
Cla97C08G149140	0.98	Cla97C05G091070
Cla97C06G114420	0.978	Cla97C05G091070
Cla97C08G155640	0.978	Cla97C03G053540
BGI_novel_G000158	0.976	Cla97C05G091070
Cla97C08G149140	0.974	Cla97C03G053540
Cla97C10G205110	0.973	Cla97C07G138310
Cla97C01G026050	0.973	Cla97C08G145850
Cla97C08G155640	0.972	Cla97C04G075580
Cla97C08G155640	0.972	Cla97C09G170280
Cla97C10G191320	0.971	Cla97C01G018360
Cla97C07G144040	0.971	Cla97C04G075580
Cla97C07G144040	0.97	Cla97C05G089520
Cla97C06G114420	0.97	Cla97C09G170280
Cla97C08G149140	0.969	Cla97C03G063850
Cla97C07G129310	0.969	Cla97C04G075580
Cla97C01G017110	0.968	Cla97C08G145850
Cla97C07G144030	0.967	Cla97C02G033300
Cla97C10G205110	0.966	Cla97C01G014100
Cla97C10G190590	0.966	Cla97C01G014100
Cla97C03G063600	0.966	Cla97C03G053540
Cla97C11G208900	0.966	Cla97C03G053540
Cla97C10G205110	0.965	Cla97C11G223150
Cla97C07G129310	0.964	Cla97C05G089520
Cla97C08G155640	0.964	Cla97C08G145850
Cla97C08G149140	0.964	Cla97C04G075580
Cla97C04G074730	0.963	Cla97C11G217490
Cla97C11G208900	0.961	Cla97C05G091070
Cla97C07G144030	0.96	Cla97C01G014100
Cla97C06G114420	0.96	Cla97C11G223150
Cla97C01G026050	0.959	Cla97C08G160160
Cla97C06G114420	0.958	Cla97C03G053540
Cla97C01G026050	0.958	Cla97C03G063850
Cla97C02G044900	0.957	Cla97C05G089520
Cla97C01G017110	0.957	Cla97C03G053540
Cla97C08G149140	0.956	Cla97C09G164000
Cla97C01G017110	0.956	Cla97C02G045070
Cla97C01G026050	0.956	Cla97C03G053540
Cla97C06G114420	0.956	Cla97C08G160160
Cla97C07G144030	0.956	Cla97C08G160160
Cla97C08G155640	0.954	Cla97C01G014100
Cla97C07G144040	0.954	Cla97C03G063850
Cla97C10G198630	0.954	Cla97C09G170280
Cla97C07G129310	0.953	Cla97C09G170280
Cla97C08G149140	0.952	Cla97C08G145850
BGI_novel_G000158	0.952	Cla97C09G164000
Cla97C07G144040	0.952	Cla97C09G170280
Cla97C07G144040	0.951	Cla97C09G164000
Cla97C07G144040	0.951	Cla97C02G033300
Cla97C08G155640	0.951	Cla97C08G160160
Cla97C08G155640	0.949	Cla97C05G089520
Cla97C08G155640	0.949	Cla97C09G164000
Cla97C10G205110	0.948	Cla97C08G160160
Cla97C03G063600	0.947	Cla97C05G091070
Cla97C01G026050	0.947	Cla97C05G091070
Cla97C08G153920	0.947	Cla97C10G202780
Cla97C02G044900	0.946	Cla97C02G033300
Cla97C06G114420	0.946	Cla97C04G075580
Cla97C11G208900	0.945	Cla97C08G145850
BGI_novel_G000158	0.945	Cla97C03G063850
Cla97C02G044900	0.945	Cla97C09G170280
BGI_novel_G000158	0.945	Cla97C09G170280
Cla97C10G205110	0.944	Cla97C05G091070
Cla97C02G044900	0.944	Cla97C04G075580
Cla97C09G170250	0.943	Cla97C01G014100
Cla97C03G063600	0.943	Cla97C08G160160
Cla97C10G190590	0.942	Cla97C02G042380
Cla97C09G170250	0.942	Cla97C07G138310
Cla97C02G044900	0.942	Cla97C09G164000
Cla97C09G166650	0.941	Cla97C09G177130
Cla97C07G144040	0.941	Cla97C05G091070
Cla97C02G044900	0.94	Cla97C01G000780
Cla97C01G017110	0.94	Cla97C09G164000
Cla97C06G114420	0.94	Cla97C02G033300
Cla97C08G149140	0.94	Cla97C02G033300
Cla97C01G017110	0.938	Cla97C08G160160
Cla97C09G170250	0.938	Cla97C11G223150
Cla97C07G129280	0.937	Cla97C01G000790
Cla97C01G017110	0.937	Cla97C01G014100
BGI_novel_G000158	0.937	Cla97C05G089520
Cla97C03G063600	0.937	Cla97C08G145850
Cla97C07G144040	0.937	Cla97C03G053540
Cla97C03G063600	0.936	Cla97C03G063850
Cla97C05G087870	0.935	Cla97C02G045070
Cla97C11G208900	0.935	Cla97C03G063850
Cla97C07G144030	0.934	Cla97C03G053540
Cla97C10G205110	0.934	Cla97C09G170280
Cla97C06G114420	0.933	Cla97C07G138310
Cla97C06G114420	0.933	Cla97C01G014100
Cla97C07G144030	0.933	Cla97C02G045070
Cla97C07G144030	0.932	Cla97C02G042380
Cla97C10G190590	0.932	Cla97C07G138310
Cla97C10G205110	0.932	Cla97C02G033300
Cla97C07G144040	0.931	Cla97C01G000780
Cla97C07G144030	0.931	Cla97C07G138310
Cla97C07G129310	0.931	Cla97C09G164000
Cla97C09G170250	0.931	Cla97C09G170280
BGI_novel_G000158	0.93	Cla97C03G053540
Cla97C07G144030	0.93	Cla97C03G063850
Cla97C10G198630	0.929	Cla97C05G089520
Cla97C01G017110	0.929	Cla97C05G091070
Cla97C05G087870	0.929	Cla97C08G160160
Cla97C09G170250	0.928	Cla97C05G091070
Cla97C02G044900	0.928	Cla97C03G053540
Cla97C10G205110	0.928	Cla97C03G053540
Cla97C02G044900	0.928	Cla97C03G063850
Cla97C08G154350	0.927	Cla97C01G018360
Cla97C11G208900	0.927	Cla97C11G223150
BGI_novel_G000158	0.926	Cla97C08G145850
Cla97C02G044900	0.925	Cla97C05G091070
Cla97C06G114420	0.924	Cla97C08G145850
Cla97C11G208900	0.924	Cla97C02G033300
Cla97C06G114420	0.924	Cla97C03G063850
Cla97C09G170250	0.924	Cla97C08G160160
Cla97C08G155640	0.922	Cla97C02G042380
Cla97C05G104890	0.922	Cla97C01G018360
BGI_novel_G000158	0.921	Cla97C02G033300
Cla97C01G026050	0.921	Cla97C02G033300
Cla97C01G017110	0.92	Cla97C02G042380
Cla97C10G190590	0.92	Cla97C02G033300
Cla97C08G155640	0.92	Cla97C02G045070
Cla97C01G017110	0.92	Cla97C04G075580
Cla97C07G144040	0.919	Cla97C08G145850
Cla97C05G104890	0.918	Cla97C11G214530
Cla97C10G198630	0.917	Cla97C04G075580
Cla97C10G190590	0.916	Cla97C09G170280
Cla97C07G144030	0.915	Cla97C09G170280
Cla97C08G149140	0.915	Cla97C09G170280
Cla97C05G104890	0.915	Cla97C10G202780
Cla97C01G026050	0.914	Cla97C02G045070
Cla97C07G129280	0.913	Cla97C07G138310
Cla97C08G155640	0.913	Cla97C07G138310
Cla97C07G129280	0.913	Cla97C01G014100
Cla97C01G017110	0.913	Cla97C05G089520
Cla97C08G154350	0.912	Cla97C02G034070
Cla97C07G129310	0.912	Cla97C05G091070
Cla97C03G063600	0.912	Cla97C02G045070
Cla97C05G104890	0.912	Cla97C02G049940
Cla97C08G149140	0.912	Cla97C08G160160
Cla97C11G220830	0.911	Cla97C10G202780
Cla97C08G155640	0.911	Cla97C11G223150
Cla97C09G170250	0.91	Cla97C02G033300
Cla97C09G166650	0.91	Cla97C10G202780
Cla97C07G144040	0.909	Cla97C02G042380
Cla97C10G205110	0.909	Cla97C08G145850
Cla97C10G205110	0.909	Cla97C03G063850
Cla97C03G057400	0.908	Cla97C01G018360
Cla97C01G017110	0.908	Cla97C09G170280
Cla97C08G153920	0.908	Cla97C11G214530
Cla97C08G154990	0.907	Cla97C03G060620
Cla97C03G063600	0.907	Cla97C02G033300
Cla97C10G191320	0.907	Cla97C10G202780
Cla97C08G154350	0.906	Cla97C11G214530
Cla97C10G190590	0.905	Cla97C08G160160
Cla97C05G095150	0.904	Cla97C01G000780
Cla97C03G057400	0.903	Cla97C10G202780
Cla97C09G170250	0.902	Cla97C03G053540
Cla97C11G208900	0.901	Cla97C02G045070
Cla97C11G208900	0.901	Cla97C09G170280
Cla97C11G208900	0.9	Cla97C07G138310
Cla97C05G104890	0.9	Cla97C09G177130
Cla97C11G208900	0.9	Cla97C01G014100
Cla97C07G144030	0.9	Cla97C08G145850
