# Supplementary material for: Transcriptomic and Metabolomic Analysis of the Effects of Exogenous Trehalose on Salt Tolerance in Watermelon (Citrullus lanatus)
Source: Cells. 2022 Jul 29;11(15):2338. doi: 10.3390/cells11152338 (PMC9367363; doi:10.3390/cells11152338)
Supplement: Supplementary file 1 [file cells-11-02338-s001.zip › supplementary Table S11.xls]

## Sheet: Sheet1
Table S11. Up-regulated transcription factors and corresponding genes.
Transcription factor	Gene ID
Cla97C11G220830	Cla97C01G018360
Cla97C05G104890	Cla97C01G018360
	Cla97C11G214530
	Cla97C10G202780
	Cla97C02G049940
	Cla97C09G177130
Cla97C08G153920	Cla97C10G202780
	Cla97C11G214530
Cla97C03G057400	Cla97C01G018360
	Cla97C10G202780
Cla97C08G154350	Cla97C01G018360
	Cla97C02G034070
	Cla97C11G214530
Cla97C08G154990	Cla97C03G060620
Cla97C09G166650	Cla97C01G000790
	Cla97C07G138310
	Cla97C01G014100
Cla97C10G191320	Cla97C01G018360
	Cla97C10G202780
Cla97C04G074730	Cla97C11G217490
