# Supplementary material for: Transcriptomic and Metabolomic Analysis of the Effects of Exogenous Trehalose on Salt Tolerance in Watermelon (Citrullus lanatus)
Source: Cells. 2022 Jul 29;11(15):2338. doi: 10.3390/cells11152338 (PMC9367363; doi:10.3390/cells11152338)
Supplement: Supplementary file 1 [file cells-11-02338-s001.zip › supplementary Table S12.xls]

## Sheet: Sheet1
Table S12.E-box/G-box of Cla97C01G018360 promoter region.
ID	Start	End	Element
Cla97C01G018360	183	188	G-box
Cla97C01G018360	1511	1516	G-box
Cla97C01G018360	1625	1630	E-box
