# Supplementary material for: Transcriptomic and Metabolomic Analysis of the Effects of Exogenous Trehalose on Salt Tolerance in Watermelon (Citrullus lanatus)
Source: Cells. 2022 Jul 29;11(15):2338. doi: 10.3390/cells11152338 (PMC9367363; doi:10.3390/cells11152338)
Supplement: Supplementary file 1 [file cells-11-02338-s001.zip › supplementary Table S2.xls]

## Sheet: Sheet1
Table S2.Basic information about transcriptomic data
Sample	Total Raw Reads (M)	Total Clean Reads (M)	Total Clean Bases(Gb)	Clean Reads Q30(%)	Total Mapping(%)	Total Mapping(%)
CK1_1	45.57	43.23	6.48	94.16	92.08	63.68
CK1_2	45.57	43.39	6.51	94.54	88.3	60.01
CK1_3	45.57	42.84	6.43	94.43	91.99	62.99
CK2_1	45.57	43.3	6.49	94.84	93.76	63.85
CK2_2	45.57	43.18	6.48	94.3	92.76	64.75
CK2_3	45.57	43.13	6.47	94.53	92.53	63.56
T_1	43.82	42.14	6.32	93.8	93.32	64.53
T_2	45.57	43.17	6.48	93.59	92.04	63.48
T_3	45.57	43.17	6.48	94.37	92.22	62.88
