# Supplementary material for: Transcriptomic and Metabolomic Analysis of the Effects of Exogenous Trehalose on Salt Tolerance in Watermelon (Citrullus lanatus)
Source: Cells. 2022 Jul 29;11(15):2338. doi: 10.3390/cells11152338 (PMC9367363; doi:10.3390/cells11152338)
Supplement: Supplementary file 1 [file cells-11-02338-s001.zip › supplementary Table S3.xls]

## Sheet: Sheet1
Table S3. Cycle threshold of qPCR of DEGs.
ID	CK1-1	CK1-2	CK1-3	CK2-1	CK2-2	CK2-3	T-1	T-2	T-3
Cla97C01G017110	22.39	22.46	22.42	24.15	24.2	23.95	22.38	22.52	22.6
Cla97C01G018360	26.9	26.87	27.11	24.44	24.69	24.31	26.29	26.14	25.54
Cla97C02G033300	24.14	24.31	24.18	25.71	25.78	25.94	24.52	24.48	24.65
Cla97C02G034070	29.65	29.36	29.51	27.69	27.75	27.83	29.35	29.15	29.49
Cla97C02G035450	26.3	26.21	26.36	27.2	27.18	27.22	26.88	26.59	26.72
Cla97C02G049940	26.15	26.09	26.35	24.5	24.76	24.33	25.89	26.15	26.05
Cla97C03G058650	23.06	23.02	23.09	21.13	21.28	21.15	22.43	22.4	22.23
Cla97C03G065440	23.2	23.42	23.25	24.15	24.29	24.37	22.6	22.53	22.76
Cla97C05G107340	24.85	24.88	24.99	23.91	24.2	24.1	24.49	24.42	24.68
Cla97C06G109590	22.93	22.96	23.05	25.7	25.8	25.87	24.18	24.38	24.34
Cla97C07G134710	26.25	26.27	26.2	24.63	24.88	24.44	25.62	25.47	25.6
Cla97C07G144040	23.38	23.33	23.5	25.38	25.22	25.24	23.76	23.65	23.53
Cla97C08G145850	20.52	20.4	20.58	24.11	23.85	23.8	22.4	22.53	22.57
Cla97C08G155640	22.69	22.63	22.81	24.19	24.18	24.29	23.14	23.07	23.03
Cla97C09G166650	26.04	26.03	26.14	25.24	25.3	25.42	25.89	25.62	25.79
Cla97C09G170150	26	26.15	25.91	24.5	24.53	24.65	25.99	25.87	25.84
Cla97C09G180310	26.61	26.51	26.65	25.38	25.66	25.22	26.51	26.78	26.75
Cla97C10G190590	21.58	21.52	21.88	24.63	24.6	24.66	22.91	22.85	23.06
Cla97C10G205730	27.62	27.47	27.52	25.4	25.36	25.31	26.69	26.66	26.61
Cla97C11G208900	23.92	24.12	23.87	25.62	25.6	25.67	25.09	25.2	25.04
Cla97C11G209530	26.95	26.79	27.02	24.99	25.38	25.33	26.12	26.25	26.05
Cla97C11G214530	29.94	30.07	30.1	28.62	28.56	28.74	29.9	29.75	29.75
Cla97C11G220830	28.75	28.82	28.81	27.89	27.94	27.96	29.15	29.12	28.94
Actin	20.63	20.31	20.6	20.58	20.12	20.66	20.6	20.44	20.61
