# Supplementary material for: Transcriptomic and Metabolomic Analysis of the Effects of Exogenous Trehalose on Salt Tolerance in Watermelon (Citrullus lanatus)
Source: Cells. 2022 Jul 29;11(15):2338. doi: 10.3390/cells11152338 (PMC9367363; doi:10.3390/cells11152338)
Supplement: Supplementary file 1 [file cells-11-02338-s001.zip › supplementary Table S4.csv]

Table S4. TFs involved in MAPK signaling pathway¡ªplant and plant hormone signal transduction.
Gene ID Level 2 Level 1 Nr TFs
Cla97C03G067150 Signal transduction Environmental Information Processing XP_008450677.1|2.9e-126|PREDICTED: transcription factor bHLH94-like [Cucumis melo] bHLH MAPK signaling pathway¡ªplant
Cla97C05G088270 Environmental adaptation;Signal transduction;Transcription Genetic Information Processing;Environmental Information Processing;Organismal Systems XP_011651087.1|1.2e-146|probable WRKY transcription factor 48 [Cucumis sativus] WRKY
Cla97C05G095150 Signal transduction;Environmental adaptation Environmental Information Processing;Organismal Systems KGN58164.1|5.5e-84|hypothetical protein Csa_017507 [Cucumis sativus] WRKY
Cla97C07G129280 Signal transduction Environmental Information Processing XP_008447432.1|4.8e-101|PREDICTED: ethylene-responsive transcription factor 1B-like [Cucumis melo] AP2-EREBP
Cla97C08G154350 Signal transduction Environmental Information Processing XP_008444872.1|1.8e-157|PREDICTED: transcription factor bHLH96 [Cucumis melo] bHLH
Cla97C08G154990 Global and overview maps;Signal transduction;Carbohydrate metabolism Environmental Information Processing;Metabolism XP_008444964.1|6.1e-172|PREDICTED: transcription factor bHLH93-like [Cucumis melo] bHLH
Cla97C09G170250 Signal transduction;Environmental adaptation Organismal Systems;Environmental Information Processing XP_004146948.2|1.9e-184|probable WRKY transcription factor 21 [Cucumis sativus] WRKY
Cla97C11G220830 Carbohydrate metabolism;Global and overview maps;Signal transduction Environmental Information Processing;Metabolism XP_008466114.1|3.6e-124|PREDICTED: transcription factor bHLH61-like [Cucumis melo] bHLH
Cla97C01G015710 Signal transduction;Global and overview maps;Lipid metabolism Metabolism;Environmental Information Processing XP_008440244.1|1.4e-188|PREDICTED: uncharacterized protein LOC103484758 [Cucumis melo] G2-like plant hormone signal transduction
Cla97C03G063600 Environmental adaptation;Signal transduction Environmental Information Processing;Organismal Systems XP_004139111.1|3.6e-233|transcription factor bHLH122 isoform X1 [Cucumis sativus] bHLH
Cla97C05G104870 Signal transduction Environmental Information Processing TYK09084.1|2.5e-184|transcription factor LUX [Cucumis melo var. makuwa] G2-like
Cla97C07G129280 Signal transduction Environmental Information Processing XP_008447432.1|4.8e-101|PREDICTED: ethylene-responsive transcription factor 1B-like [Cucumis melo] AP2-EREBP
Cla97C08G147960 Signal transduction Environmental Information Processing XP_008445641.1|1.7e-196|PREDICTED: probable transcription factor GLK2 [Cucumis melo] G2-like
Cla97C08G154990 Global and overview maps;Signal transduction;Carbohydrate metabolism Environmental Information Processing;Metabolism XP_008444964.1|6.1e-172|PREDICTED: transcription factor bHLH93-like [Cucumis melo] bHLH
Cla97C09G172230 Signal transduction Environmental Information Processing XP_011659164.1|1.9e-297|transcription factor PIF1 [Cucumis sativus] bHLH
Cla97C11G206970 Signal transduction Environmental Information Processing XP_016902518.1|2.1e-112|PREDICTED: putative Myb family transcription factor At1g14600 [Cucumis melo] G2-like
Cla97C11G220830 Carbohydrate metabolism;Global and overview maps;Signal transduction Environmental Information Processing;Metabolism XP_008466114.1|3.6e-124|PREDICTED: transcription factor bHLH61-like [Cucumis melo] bHLH
