# Supplementary material for: Transcriptomic and Metabolomic Analysis of the Effects of Exogenous Trehalose on Salt Tolerance in Watermelon (Citrullus lanatus)
Source: Cells. 2022 Jul 29;11(15):2338. doi: 10.3390/cells11152338 (PMC9367363; doi:10.3390/cells11152338)
Supplement: Supplementary file 1 [file cells-11-02338-s001.zip › supplementary Table S5.xls]

## Sheet: Sheet1
Table S5. DEMs of MCK2-MCK1 and MT-MCK2.
MCK2-MCK1		MT-MCK2
Name	Regulate	Name	Regulate
UDP-N-acetylglucosamine	Down	{(2R,4S,5R)-5-[3-(3,4-Dimethoxyphenyl)-1-methyl-1H-pyrazol-5-yl]-1-azabicyclo[2.2.2]oct-2-yl}methyl (4-acetylphenyl)carbamate	down
D-Mannose 6-phosphate	Down	1-(4,7-Dimethylpyrazolo[5,1-c][1,2,4]triazin-3-yl)ethan-1-one	down
Raffinose	Down	(S)-Binol	down
Fumaric acid	Down	3-Methylhippuric acid	down
Succinic acid	Down	Biocytin	down
3-Hydroxybutyric acid	Down	8-Iso-15-keto-prostaglandin-F2β	down
4-Methoxybenzaldehyde N-[6-(tert-butyl)thieno[3,2-d]pyrimidin-4-yl]hydrazone	Down	Δ17-6-keto prostaglandin f1α	down
8-O-Acetyl shanzhiside methyl ester	Down	4-Oxoproline	down
Manidipine	Down	1-[5-(Trifluoromethyl)-2-pyridyl]piperidine-4-carboxylic acid	down
4-Methoxythiophenol	Down	Ornithine	down
4-Hydroxybenzaldehyde	Down	Pendimethalin	down
Dihydroartemisinin	Down	trans-Cinnamic acid	down
6-Gingerol	Down	Corticosterone	down
1-{[(2R,4S,5S)-5-{[Allyl(methyl)amino]methyl}-1-azabicyclo[2.2.2]oct-2-yl]methyl}-3-[4-(trifluoromethoxy)phenyl]urea	Down	Oleic acid alkyne	down
(3R,4S,6R)-6-{[4-(1-Cyclopenten-1-yl)-1H-1,2,3-triazol-1-yl]methyl}-N-phenylquinuclidine-3-carboxamide	Down	Ononin	down
1-(3-Cyanophenyl)-3-({(2R,4S,5S)-5-[(4-phenyl-1-piperazinyl)methyl]-1-azabicyclo[2.2.2]oct-2-yl}methyl)urea	Down	Linoleic acid	down
(+/-)9(10)-epome	Down	N-Acetyl-D-alloisoleucine	down
1-(4-methoxyphenyl)-3-{[(2r,4s,5s)-5-(4-thiomorpholinylmethyl)-1-azabicyclo[2.2.2]oct-2-yl]methyl}urea	Down	N-({(2r,4s,5r)-5-[2-methyl-6-(2-thienyl)-4-pyrimidinyl]-1-azabicyclo[2.2.2]oct-2-yl}methyl)cyclobutanecarboxamide	down
Estriol	Down	(+/-)9,10-dihydroxy-12z-octadecenoic acid	down
Embelin	Down	Tyrosylalanine	down
1-(3-Cyanophenyl)-3-{[(2R,4S,5R)-5-(3-cyclohexyl-1-methyl-1H-pyrazol-5-yl)-1-azabicyclo[2.2.2]oct-2-yl]methyl}urea	Down	L-Aspartic acid	down
(+/-)9-hpode	Down	(+/-)12(13)-DiHOME	down
4-fluoro-n-{[(1s,4s,6s)-6-isopropyl-3-methyl-4-{2-oxo-2-[(2-pyridinylmethyl)amino]ethyl}-2-cyclohexen-1-yl]methyl}benzamide	Down	Psilocybin	down
N-{[(2R,4S,5R)-5-(3-Cyclohexyl-1-methyl-1H-pyrazol-5-yl)-1-azabicyclo[2.2.2]oct-2-yl]methyl}-4-morpholinecarboxamide	Down	7-Methylxanthine	down
(2s)-n-cyclopropyl-2-{(1s,7s,8s,8as)-7-[(ethylcarbamoyl)amino]-1-hydroxy-4a,8-dimethyldecahydro-2-naphthalenyl}propanamide	Down	2-{(3r,4s)-3-[(5-{[benzyl(methyl)amino]methyl}-1,2-oxazol-3-yl)methyl]-4-piperidinyl}-1-(4-morpholinyl)ethanone	up
1-{[(3r,4s)-3-({5-[4-(2-methyl-2-propanyl)phenyl]-1,2-oxazol-3-yl}methyl)-4-piperidinyl]acetyl}-4-piperidinecarboxamide	Down	DL-Malic acid	up
Timosaponin A-III	Down	UDP-N-acetylglucosamine	up
NAPIE	Down	Fumaric acid	down
N-(2-furylmethyl)-3-[(2s,5as,8ar)-1-methyl-5-oxodecahydropyrrolo[3,2-e][1,4]diazepin-2-yl]propanamide	Down	N-phenyl-2-[(3r,4s)-3-({5-[(phenylsulfanyl)methyl]-1,2-oxazol-3-yl}methyl)-4-piperidinyl]acetamide	up
Δ2-trans-Hexadecenoic acid	Down	Oleoyl-L-α-lysophosphatidic acid	up
Oleanonic acid	Down	5-Fluoro-3,5-AB-PFUPPYCA	up
6-Hydroxy-1-(hydroxymethyl)-5-{2-[2-(hydroxymethyl)-1-pyrrolidinyl]-2-oxoethyl}-1,4a-dimethyldecahydro-2-naphthalenyl [3-(trifluoromethyl)phenyl]carbamate	Down	2-[(2s,3r,4s,5r)-5-{[(3-chlorobenzyl)amino]methyl}-3,4-dihydroxytetrahydro-2-furanyl]-n-cyclopropylacetamide	up
β-Estradiol-17β-glucuronide	Down	(+/-)9(10)-epome	up
Isoschaftoside	Down	2-{(2S,3R,4S,5R)-5-[(4-{[Benzyl(methyl)amino]methyl}-1H-1,2,3-triazol-1-yl)methyl]-3,4-dihydroxytetrahydro-2-furanyl}-1-[4-(2-methoxyphenyl)-1-piperazinyl]ethanone	down
3-{4-[4-(2-Methoxyphenyl)piperidino]-3-nitrophenyl}-N'-[4-(trifluoromethyl)benzoyl]acrylohydrazide	Down	(1R,3R,8S,10R,13S,16S,17R)-6,12,17-Trihydroxy-16-methyl-8-(2-methyl-2-propanyl)-2,4,14,19-tetraoxahexacyclo[8.7.2.01,11 03,7 07,11 013,17]nonadecane-5,15,18-trione	up
Phloridzin	Down	N2,1-Diphenyl-6-imino-1,6-dihydro-1,3,5-triazine-2,4-diamine	up
2-(6-Hydroxyhexyl)-3-methylenesuccinic acid	Down	1-(4-methoxyphenyl)-3-{[(2r,4s,5s)-5-(4-thiomorpholinylmethyl)-1-azabicyclo[2.2.2]oct-2-yl]methyl}urea	up
5-Fluoro-3,5-AB-PFUPPYCA	Down	6-Hydroxy-1-(hydroxymethyl)-5-{2-[2-(hydroxymethyl)-1-pyrrolidinyl]-2-oxoethyl}-1,4a-dimethyldecahydro-2-naphthalenyl [3-(trifluoromethyl)phenyl]carbamate	up
Liguiritigenin-7-O-β-D-apiosyl-4'-O-β-D-glucoside	Down	4-fluoro-n-{[(1s,4s,6s)-6-isopropyl-3-methyl-4-{2-oxo-2-[(2-pyridinylmethyl)amino]ethyl}-2-cyclohexen-1-yl]methyl}benzamide	up
N-phenyl-2-[(3r,4s)-3-({5-[(phenylsulfanyl)methyl]-1,2-oxazol-3-yl}methyl)-4-piperidinyl]acetamide	Down	β-Estradiol-17β-glucuronide	up
4,4'-Dihydroxybenzophenone	Down	N-[2-(dimethylamino)ethyl]-2-[(1s,4s,5s)-5-isopropyl-2-methyl-4-{[(phenylcarbamoyl)amino]methyl}-2-cyclohexen-1-yl]acetamide	up
7-Demethylsuberosin	Down	N-(2-furylmethyl)-3-[(2s,5as,8ar)-1-methyl-5-oxodecahydropyrrolo[3,2-e][1,4]diazepin-2-yl]propanamide	up
Methyl 4-hydroxycinnamate	Down	THJ2201 N-pentanoic acid metabolite	up
Methyl 3-(2-isobutyrylhydrazino)-4-(propylsulfonyl)thiophene-2-carboxylate	Up	1-{[(2R,4S,5S)-5-{[Allyl(methyl)amino]methyl}-1-azabicyclo[2.2.2]oct-2-yl]methyl}-3-[4-(trifluoromethoxy)phenyl]urea	up
4-Oxoproline	Up	D-Mannose 6-phosphate	up
Ornithine	Up	Glucose 1-phosphate	up
1-phenyl-4-[phenyl(propylamino)methylidene]pyrrolidine-2,3,5-trione	Up	3-{4-[4-(2-Methoxyphenyl)piperidino]-3-nitrophenyl}-N'-[4-(trifluoromethyl)benzoyl]acrylohydrazide	up
Pendimethalin	Up	Fenoprofen	up
Δ17-6-keto prostaglandin f1α	Up	13,14-dihydro-19(r)-hydroxy prostaglandin e1	up
Aleuritic acid	Up	Manidipine	up
N-Acetylvaline	Up	4-Methoxythiophenol	up
1-(4,7-Dimethylpyrazolo[5,1-c][1,2,4]triazin-3-yl)ethan-1-one	Up	4-Methyl-N-({(2R,4S,5R)-5-[1-methyl-3-(2-naphthyl)-1H-pyrazol-5-yl]-1-azabicyclo[2.2.2]oct-2-yl}methyl)benzamide	up
{(2R,4S,5R)-5-[3-(3,4-Dimethoxyphenyl)-1-methyl-1H-pyrazol-5-yl]-1-azabicyclo[2.2.2]oct-2-yl}methyl (4-acetylphenyl)carbamate	Up	(2s)-n-cyclohexyl-2-{(1s,2s,4as,7s,8s,8as)-1-hydroxy-4a,8-dimethyl-7-[(methylsulfonyl)amino]decahydro-2-naphthalenyl}propanamide	up
2-(Acetylamino)hexanoic acid	Up	Prostaglandin F2α 1-11-lactone	up
(S)-Binol	Up	3-Hydroxybutyric acid	up
L-Isoleucine	Up	2-(6-Hydroxyhexyl)-3-methylenesuccinic acid	up
N-Acetyl-D-alloisoleucine	Up	1-(3-Cyanophenyl)-3-{[(2R,4S,5R)-5-(3-cyclohexyl-1-methyl-1H-pyrazol-5-yl)-1-azabicyclo[2.2.2]oct-2-yl]methyl}urea	up
N-({(2r,4s,5r)-5-[2-methyl-6-(2-thienyl)-4-pyrimidinyl]-1-azabicyclo[2.2.2]oct-2-yl}methyl)cyclobutanecarboxamide	Up	Δ2-trans-Hexadecenoic acid	up
Purpureaside C	Up	5,7-Dihydroxy-4-(4-methoxyphenyl)-2-chromanone	up
N-{[(2r,3s,4r,5s)-3,4-dihydroxy-5-{2-oxo-2-[4-(2-pyridinyl)-1-piperazinyl]ethyl}tetrahydro-2-furanyl]methyl}-2-furamide	Up	4-Methoxybenzaldehyde N-[6-(tert-butyl)thieno[3,2-d]pyrimidin-4-yl]hydrazone	up
1-[5-(Trifluoromethyl)-2-pyridyl]piperidine-4-carboxylic acid	Up	4-[2-(4-Chlorophenyl)diaz-1-enyl]-3-cyclopropyl-1H-pyrazol-5-amine	up
Alkannin	Up	Liguiritigenin-7-O-β-D-apiosyl-4'-O-β-D-glucoside	up
Biocytin	Up	NAPIE	up
trans-Cinnamic acid	Up	N-{[(2R,4S,5R)-5-(3-Cyclohexyl-1-methyl-1H-pyrazol-5-yl)-1-azabicyclo[2.2.2]oct-2-yl]methyl}-4-morpholinecarboxamide	up
Ononin	Up	(2s)-n-cyclopropyl-2-{(1s,7s,8s,8as)-7-[(ethylcarbamoyl)amino]-1-hydroxy-4a,8-dimethyldecahydro-2-naphthalenyl}propanamide	up
3-Methylhippuric acid	Up	Estriol	up
Dioxybenzone	Up	(3R,4S,6R)-6-{[4-(1-Cyclopenten-1-yl)-1H-1,2,3-triazol-1-yl]methyl}-N-phenylquinuclidine-3-carboxamide	up
[(3R,4S)-3-(3,4-Dihydro-1-isoquinolinylmethyl)-1-(3-phenylpropanoyl)-4-piperidinyl]acetic acid	Up	Rhusflavanone	up
N-(1-Benzothiophen-3-yl)-N'-(3-cyclopropyl-1-methyl-1H-pyrazol-5-yl)urea	Up	L-(+)-Citrulline	down
16,16-Dimethyl prostaglandin A2	Up	Griseofulvin	up
Meprednisone	Up	D-(-)-Glutamine	down
N-Benzylformamide	Up	L-Pyroglutamic acid	down
Phthalophenone	Up	D-Glutamic acid	down
Trenbolone	Up	Cytidine 5'-monophosphate (hydrate)	up
D-Raffinose	Up	2-[(2-Oxo-2-{4-[4-(trifluoromethyl)-2-pyrimidinyl]-1,4-diazepan-1-yl}ethyl)sulfanyl]acetic acid	up
(1r,9s)-5-[4-(methylsulfanyl)phenyl]-11-(tetrahydro-2h-pyran-4-yl)-7,11-diazatricyclo[7.3.1.02,7]trideca-2,4-dien-6-one	Up	2,6-Bis(1,3-benzodioxol-5-ylmethylidene)cyclohexan-1-one	up
7-Oxobenz[de]anthracene	Up	Isoleucine	down
Maltotetraose	Up	L-Lysine	down
Melatonin	Up	Adenosine cyclophosphate	up
D-(+)-Maltose	Up	Nipecotic acid	up
L-Pyroglutamic acid	Up	3,12-Dihydroxy-13-methoxypodocarpa-8,11,13-trien-7-one	up
Azithromycin impurity A	Up	L-Glutamic acid	down
D-(-)-Glutamine	Up	MAM2201 N-pentanoic acid metabolite	up
Phenolphthalein	Up	L-Tyrosine	down
N-[4-(Cyanomethyl)phenyl]-N'-[4-(trifluoromethoxy)phenyl]urea	Up	Desomorphine	down
1-(4-methyl-1-piperazinyl)-2-[(3r,4s)-3-({5-[4-(2-methyl-2-propanyl)phenyl]-1,2-oxazol-3-yl}methyl)-4-piperidinyl]ethanone	Up	N-Isovalerylglycine	up
L-Glutamic acid	Up	N(6)-oh-me-adenosine	up
2-methoxy-n-(5-{5-[(2s)-1-(1-methyl-4-piperidinyl)-2-pyrrolidinyl]-1,2,4-oxadiazol-3-yl}-2-pyridinyl)acetamide	Up	6β-Oxycodol N-oxide	down
6',7',10,11-Tetramethoxy-1',2'-didehydroemetan	Up	Amisulpride N-oxide	up
1-O-{(3β,5ξ,9ξ,18ξ)-3-[(3-O-Hexopyranosylhexopyranuronosyl)oxy]-28-oxoolean-12-en-28-yl}hexopyranose	Up	5-Hydroxymethyl-2-furaldehyde	up
Azobenzene	Up	Nefopam	down
N-Acetylserotonin	Up	L-Isoleucine	down
3-{5-[(2s)-1-(cyclohexylmethyl)-2-pyrrolidinyl]-1,2,4-oxadiazol-3-yl}-2-(2-methoxyethoxy)pyridine	Up	Thiothixene	up
PTI-1	Up	Tentoxin	up
1-Linoleoyl glycerol	Up	2-Benzylidene-6-(morpholinomethyl)cyclohexan-1-one	down
Bambuterol	Up	PV8	down
(2R,2'R,4a'S,6'R,8a'S)-4,6'-Dihydroxy-2',5',5',8a'-tetramethyl-3',4',4a',5',6',7,7',8,8',8a'-decahydro-2'H-spiro[furo[2,3-E]isoindole-2,1'-naphthalen]-6(3H)-one	Up	MMDA	up
N'-{[3-(4-Methoxyphenyl)-1H-pyrazol-4-yl]methylene}nicotinohydrazide	Up	Oxipurinol	up
L-(+)-Citrulline	Up	L-Phenylalanine	down
4,5-Dicaffeoylquinic acid	Up	4-Methoxycinnamaldehyde	down
D-Glutamic acid	Up	2-(3,3-Dimethyl-2-oxobutyl)-1H-isoindole-1,3(2H)-dione	down
2-Benzylidene-6-(morpholinomethyl)cyclohexan-1-one	Up	Arnicolide D	down
Nefopam	Up	N-Butylscopolamine	up
4-Methoxycinnamaldehyde	Up	3-{5-[(2s)-1-(cyclohexylmethyl)-2-pyrrolidinyl]-1,2,4-oxadiazol-3-yl}-2-(2-methoxyethoxy)pyridine	down
PTI-2	Up	2-methoxy-n-(5-{5-[(2s)-1-(1-methyl-4-piperidinyl)-2-pyrrolidinyl]-1,2,4-oxadiazol-3-yl}-2-pyridinyl)acetamide	down
Cytidine	Up	11-epiprostaglandin e1	up
4-Phenyl-3-buten-2-one	Up	(1R,9S)-11-(Cyclohexylcarbonyl)-5-(2-methylphenyl)-7,11-diazatricyclo[7.3.1.02,7]trideca-2,4-dien-6-one	down
1-[(2R,4S,5R)-5-(3-Cyclopentyl-1-methyl-1H-pyrazol-5-yl)-1-azabicyclo[2.2.2]oct-2-yl]-N-(4-methoxybenzyl)methanamine	Up	Shogaol	down
Desomorphine	Up	6-Gingerol	down
(1R,9S)-11-(1-Acetyl-4-piperidinyl)-5-{2-[(dimethylamino)methyl]phenyl}-7,11-diazatricyclo[7.3.1.02,7]trideca-2,4-dien-6-one	Up	2-[(3r,4s)-3-{[5-(cyclohexylmethyl)-1,2-oxazol-3-yl]methyl}-4-piperidinyl]-n-(3-pyridinylmethyl)acetamide	down
Indole-3-acrylic acid	Up	7-{[(1S,4aS,6R,8aR)-6-Hydroxy-5,5,8a-trimethyl-2-methylenedecahydro-1-naphthalenyl]methoxy}-2H-chromen-2-one	down
N-Arachidonoyl taurine	Up	7-Hydroxycoumarinyl arachidonate	down
N-(4-{[(2s)-2-{3-[2-(4-acetyl-1-piperazinyl)-4-pyridinyl]-1,2,4-oxadiazol-5-yl}-1-pyrrolidinyl]methyl}phenyl)acetamide	Up	Tolmetin	up
4-O-Methylpinosylvic acid	Up	α-Linolenic acid	down
N-[3-(tert-Butyl)-1-phenyl-1H-pyrazol-5-yl]-2,3,4,5,6-pentamethylbenzenesulfonamide	Up	15-keto Prostaglandin E1	up
Spermine	Up	TOFA	down
N-{[(1s,4s,6s)-4-{2-[benzyl(methyl)amino]-2-oxoethyl}-6-isopropyl-3-methyl-2-cyclohexen-1-yl]methyl}isonicotinamide	Up	Hydroxyacetildenafil	down
trans-3-Indoleacrylic acid	Up	纬-Linolenic acid ethyl ester	up
Methyl picolinate	Up	Desmethyl thiosildenafil	up
L-Tryptophan	Up	10-Nitrolinoleate	up
7-{[(1S,4aS,6R,8aR)-6-Hydroxy-5,5,8a-trimethyl-2-methylenedecahydro-1-naphthalenyl]methoxy}-2H-chromen-2-one	Up	1-(4-methyl-1-piperazinyl)-2-[(3r,4s)-3-({5-[4-(2-methyl-2-propanyl)phenyl]-1,2-oxazol-3-yl}methyl)-4-piperidinyl]ethanone	down
Carbamazepine	Up	Betaxolol	up
N-{4-[(2r,3r)-3-(hydroxymethyl)-5-oxo-2-morpholinyl]phenyl}-1,5-dimethyl-1h-pyrazole-3-carboxamide	Up	6',7',10,11-Tetramethoxy-1',2'-didehydroemetan	down
N-benzyl-2-[(3r,4s)-3-{[5-(phenoxymethyl)-1,2-oxazol-3-yl]methyl}-4-piperidinyl]acetamide	Up	(1R,9S)-11-(1-Acetyl-4-piperidinyl)-5-{2-[(dimethylamino)methyl]phenyl}-7,11-diazatricyclo[7.3.1.02,7]trideca-2,4-dien-6-one	down
Methyl N-(1-phenylethyl)-[4-(4-chlorophenoxy)anilino]methanimidothioate	Up	1-[(2R,4S,5R)-5-(3-Cyclopentyl-1-methyl-1H-pyrazol-5-yl)-1-azabicyclo[2.2.2]oct-2-yl]-N-(4-methoxybenzyl)methanamine	down
Dehydrochloromethyl testosterone	Up	2-Methoxyestrone	up
Clofentezine	Up	2-Aminooctadec-4-yne-1,3-diol	down
2-[(1s,4s,5s)-4-{[(cyclohexylcarbamoyl)amino]methyl}-5-isopropyl-2-methyl-2-cyclohexen-1-yl]-n-(3-pyridinylmethyl)acetamide	Up	Arachidonic acid ethyl ester	up
2-[(3r,4s)-3-{[5-(phenoxymethyl)-1,2-oxazol-3-yl]methyl}-4-piperidinyl]-n-(3-pyridinylmethyl)acetamide	Up	α-Linolenoyl ethanolamide	down
Prostaglandin E2-1-glyceryl ester	Up	13(S)-HOTrE	down
13(S)-HOTrE	Up	Farnesyl Acetate	up
Hydroxyacetildenafil	Up	Linoleoyl ethanolamide	down
3,4-Dimethoxy-α-pyrrolidinopentiophenone	Up	OPEO	down
Cilastatin	Up	Docosahexaenoic acid	up
Methyldienolone	Up	PPG Acrylate n9	up
N-({(2R,4S,5R)-5-[3-(3,4-Dimethoxyphenyl)-1-methyl-1H-pyrazol-5-yl]-1-azabicyclo[2.2.2]oct-2-yl}methyl)-1-propanesulfonamide	Up	Boldenone undecylenate	up
L-Glutathione oxidized	Up	N-({(1s,4s,6s)-4-[2-(cyclopentylamino)-2-oxoethyl]-6-isopropyl-3-methyl-2-cyclohexen-1-yl}methyl)-2-methoxybenzamide	up
1-(3,5-Dihydroxyphenyl)-12-hydroxy-2-tridecanyl acetate	Up	Methyldienolone	down
Oxaprozin	Up	Philanthotoxin 74	up
AL 8810 Methyl ester	Up	Oleanolic acid	up
(4as,9ar)-7-(1,3-benzodioxol-5-ylmethyl)-2-[(4-methoxyphenyl)acetyl]decahydro-6h-pyrido[3,4-d]azepin-6-one	Up	Indole-3-acrylic acid	down
4-Benzyl-2-({4-[5-(trifluoromethyl)-2-pyridinyl]piperazino}methyl)	Up	L-Tryptophan	down
9,9b-Dihydroxy-6,6,9a-trimethyl-1-oxo-1,3,5,5a,6,7,8,9,9a,9b-decahydronaphtho[1,2-c]furan-5-yl hexanoate	Up	3,4-Methylenedioxy-α-pyrrolidinopropiophenone	up
Tobramycin	Up	Methyl picolinate	down
Trigonelline	Up	Trenbolone	down
4-Phenylbutyric acid	Up	Methyl n-({1-(methoxyacetyl)-4-[(methoxyacetyl)amino]-2-piperidinyl}carbonyl)tryptophanate	up
Moxonidine	Up	N-{4-[(2r,3r)-3-(hydroxymethyl)-4-methyl-5-oxo-2-morpholinyl]phenyl}-2,2-dimethylpropanamide	up
Desoxycortone	Up	Icaritin	down
(+/-)-C75	Up	8,9-Dimethoxy-2-(2-phenyldiazenyl)-3-(2-thienyl)-5,6-dihydropyrrolo[2,1-a]isoquinoline-1-carbonitrile	up
Indole-3-lactic acid	Up	{5-[({3-[(5-{[benzyl(methyl)amino]methyl}-1,2-oxazol-3-yl)methyl]-3-oxetanyl}amino)methyl]-2-furyl}methanol	down
2,3-Dicyanospiro[cyclohexane-1,5'-cyclohexano[1,2-e]diazepine]	Up	N-Benzylformamide	down
Myriocin	Up	Carbamazepine	down
6β-Oxycodol N-oxide	Up	Phthalophenone	down
5-Chloro THJ 018	Up	N'1-[(4-Oxo-4H-chromen-3-yl)methylidene]-3-(4-hydroxyphenyl)propanohydrazide	up
N-({(1s,4s,6s)-6-isopropyl-3-methyl-4-[2-oxo-2-(1-pyrrolidinyl)ethyl]-2-cyclohexen-1-yl}methyl)-2-pyrazinecarboxamide	Up	(1r,9s)-5-[4-(methylsulfanyl)phenyl]-11-(tetrahydro-2h-pyran-4-yl)-7,11-diazatricyclo[7.3.1.02,7]trideca-2,4-dien-6-one	down
(8aR,12S,12aR)-12-Hydroxy-4-methyl-4,5,6,7,8,8a,12,12a-octahydro-2H-3-benzoxecine-2,9(1H)-dione	Up	Tobramycin	down
β-Cortolone	Up	Piperine	up
8-isoprostaglandin f1β	Down	4-chloro-n-{[(2r,3s,4r,5s)-3,4-dihydroxy-5-{2-oxo-2-[4-(2-pyridinyl)-1-piperazinyl]ethyl}tetrahydro-2-furanyl]methyl}benzenesulfonamide	down
N-{4-[(2r,3r)-3-(hydroxymethyl)-4-methyl-5-oxo-2-morpholinyl]phenyl}-2,2-dimethylpropanamide	Down	Limonin	down
PPG Acrylate n9	Down	Methyl N-(1-phenylethyl)-[4-(4-chlorophenoxy)anilino]methanimidothioate	down
Moxifloxacin	Down	(1aR,2S,5S,6R,7R,7aS)-5-Methyl-1a-(3-methyl-2-buten-1-yl)-1a,3,5,6,7,7a-hexahydro-2H-oxireno[g]isochromene-2,6,7-triol	up
15-keto Prostaglandin E1	Down	N-{4-[(2r,3r)-3-(hydroxymethyl)-4-isopropyl-5-oxo-2-morpholinyl]phenyl}-2-methoxyacetamide	down
5-Methyl-N'-({[3-(trifluoromethyl)anilino]carbonyl}oxy)isoxazole-3-carboximidamide	Down	(2R,2'R,4a'S,6'R,8a'S)-4,6'-Dihydroxy-2',5',5',8a'-tetramethyl-3',4',4a',5',6',7,7',8,8',8a'-decahydro-2'H-spiro[furo[2,3-E]isoindole-2,1'-naphthalen]-6(3H)-one	down
Arnicolide D	down	Bambuterol	down
Acebutolol	Down	2-sec-Butyl-3-methoxypyrazin	up
3-Morpholino-4-tetrahydro-1H-pyrrol-1-ylcyclobut-3-ene-1,2-dione	Down	N-benzyl-2-[(3r,4s)-3-{[5-(phenoxymethyl)-1,2-oxazol-3-yl]methyl}-4-piperidinyl]acetamide	down
3,12-Dihydroxy-13-methoxypodocarpa-8,11,13-trien-7-one	Down	N-Acetylserotonin	down
Betaxolol	Down	3-Hydroxycarbofuran	up
Arachidonoyl amide	Down	N-(4-{[(2s)-2-{3-[2-(4-acetyl-1-piperazinyl)-4-pyridinyl]-1,2,4-oxadiazol-5-yl}-1-pyrrolidinyl]methyl}phenyl)acetamide	down
tert-Butyl N-[1-(aminocarbonyl)-3-methylbutyl]carbamate	Down	PTI-2	down
Furanyl fentanyl	down	Azobenzene	down
Remifentanil acid	Down	PTI-1	down
ARN1203	Down	N-benzyl-n-methyl-2-[(3r,4s)-3-({5-[(phenylsulfanyl)methyl]-1,2-oxazol-3-yl}methyl)-4-piperidinyl]acetamide	up
N-{[(2R,3S,4S,5S)-5-(2-{[2-(Dimethylamino)ethyl]amino}-2-oxoethyl)-3,4-dihydroxytetrahydro-2-furanyl]methyl}-1,3-benzodioxole-5-carboxamide	Down	Methyl 2-[(3s)-1-(2-methylbenzyl)-3-pyrrolidinyl]-1,3-benzoxazole-7-carboxylate	up
5-methoxy-2-[(3s)-1-(1-methyl-4-piperidinyl)-3-pyrrolidinyl]-1h-benzimidazole	Down	trans-3-Indoleacrylic acid	down
Hydromorphinol	Down	Oxaprozin	down
(3aR,8R,8aR,9aR)-8-Hydroxy-8a-methyl-3,5-bis(methylene)decahydronaphtho[2,3-b]furan-2(3H)-one	Down	4-O-Methylpinosylvic acid	down
2-Methoxyestrone	Down	2-[(3s)-1-(cyclohexylmethyl)-3-pyrrolidinyl]-5-(1-methyl-1h-imidazol-5-yl)-1,3,4-oxadiazole	up
Epitestosterone	Down	Meprednisone	down
Dimethenamid	Down	Cycloheximide	up
Nipecotic acid	Down	Melatonin	down
Methyl (4aR,6S,7R,7aS)-1-(β-D-glucopyranosyloxy)-4a,7-dihydroxy-7-methyl-6-{[(2E)-3-phenyl-2-propenoyl]oxy}-1,4a,5,6,7,7a-hexahydrocyclopenta[c]pyran-4-carboxylate	Down	MDDMA	up
[(3s)-3-{5-[4-(dimethylamino)phenyl]-1,3,4-oxadiazol-2-yl}-1-pyrrolidinyl](2-pyridinyl)methanone	Down	6β-Hydroxy-21-desacetyl deflazacort	up
N-[4-(Aminosulfonyl)benzyl]-2,2-dimethyl-6-chromanesulfonamide	down	Phlorizin	up
{(3s)-3-[5-(1-methyl-1h-imidazol-5-yl)-1,3,4-oxadiazol-2-yl]-1-pyrrolidinyl}(4-pyridinyl)methanone	Down	Flavokawain A	down
Desmethyl thiosildenafil	Down	Methyl ibogamine-18-carboxylate	up
Methyl 3,5-di-tert-butyl-4-hydroxybenzoate	Down	Methyl (4aR,6S,7R,7aS)-1-(β-D-glucopyranosyloxy)-4a,7-dihydroxy-7-methyl-6-{[(2E)-3-phenyl-2-propenoyl]oxy}-1,4a,5,6,7,7a-hexahydrocyclopenta[c]pyran-4-carboxylate	up
5-chloro-2-[(3s)-1-(3,4-difluorobenzyl)-3-pyrrolidinyl]-1,3-benzoxazole	Down	4,5-Dicaffeoylquinic acid	down
Cycloheximide	Down	N-[3-(tert-Butyl)-1-phenyl-1H-pyrazol-5-yl]-2,3,4,5,6-pentamethylbenzenesulfonamide	down
Methyl ibogamine-18-carboxylate	Down	16,16-Dimethyl prostaglandin A2	down
Ethyl 4-(2-methoxyphenyl)piperazine-1-carboxylate	Down	α-Ethylaminohexanophenone	up
Crotetamide	Down	Gisadenafil	up
Amisulpride N-oxide	Down	1-[(1s,2s,3s,4r,5r)-3-hydroxy-4-(1-piperidinyl)-6,8-dioxabicyclo[3.2.1]oct-2-yl]-3-phenylurea	down
Docosahexaenoic acid	Down	M-144	up
2-(Cyclohexylmethylidene)-1,2,3,4-tetrahydronaphthalen-1-one	Down	6-Acetylmorphine	up
(2S,3S)-3,5,7-Trihydroxy-6-methyl-2-(3,4,5-trihydroxyphenyl)-2,3-dihydro-4H-chromen-4-one	Down	N-[4-(Aminosulfonyl)benzyl]-2,2-dimethyl-6-chromanesulfonamide	down
N1-Phenethyl-2-[3-(4-hydroxyphenyl)propanoyl]hydrazine-1-carbothioamide	Down	N1-Phenethyl-2-[3-(4-hydroxyphenyl)propanoyl]hydrazine-1-carbothioamide	up
6β-Hydroxy-21-desacetyl deflazacort	Down	Crotetamide	up
Philanthotoxin 74	Down	[(3R,4S)-3-(3,4-Dihydro-1-isoquinolinylmethyl)-1-(3-phenylpropanoyl)-4-piperidinyl]acetic acid	down
3,4-Methylenedioxy-α-pyrrolidinopropiophenone	Down	21-Desacetyl deflazacort	up
Methyl n-({1-(methoxyacetyl)-4-[(methoxyacetyl)amino]-2-piperidinyl}carbonyl)tryptophanate	Down	{(3r,4s)-1-(4-fluorobenzoyl)-3-[2-(4-phenyl-1-piperazinyl)ethyl]-4-piperidinyl}acetic acid	up
Pyriproxyfen	Down	5-(4-Carboxy-3-methylbutyl)-1,4a-dimethyl-6-methylenedecahydro-1-naphthalenecarboxylic acid	down
2-[(3r,4s)-3-{[5-(4-methoxyphenyl)-1,2-oxazol-3-yl]methyl}-4-piperidinyl]-n-(2-methyl-2-propanyl)acetamide	Down	1,9b-Dihydroxy-6,6,9a-trimethyl-5,5a,6,7,8,9,9a,9b-octahydronaphtho[1,2-c]furan-3(1H)-one	up
10-Nitrolinoleate	Down	Cytidine	down
Griseofulvin	Down	Carteolol	up
8,9-Dimethoxy-2-(2-phenyldiazenyl)-3-(2-thienyl)-5,6-dihydropyrrolo[2,1-a]isoquinoline-1-carbonitrile	Down	4-Phenyl-3-buten-2-one	down
Rhusflavanone	Down	2-[(6,7-Dimethoxyquinazolin-4-yl)thio]acetohydrazide	down
MAM2201 N-pentanoic acid metabolite	Down	Disperse yellow 39	down
N(6)-oh-me-adenosine	Down	5-methoxy-2-[(3s)-1-(1-methyl-4-piperidinyl)-3-pyrrolidinyl]-1h-benzimidazole	up
Tentoxin	Down	1-O-{(3β,5ξ,9ξ,18ξ)-3-[(3-O-Hexopyranosylhexopyranuronosyl)oxy]-28-oxoolean-12-en-28-yl}hexopyranose	down
MDDMA	Down	Ethyl 3-({[(3R,4S)-4-{2-[(3,4-dimethoxybenzyl)amino]-2-oxoethyl}-3-ethyl-1-piperidinyl]carbonyl}amino)benzoate	up
Ethyl 3-({[(3R,4S)-4-{2-[(3,4-dimethoxybenzyl)amino]-2-oxoethyl}-3-ethyl-1-piperidinyl]carbonyl}amino)benzoate	Down
Testosterone propionate	Down
N-Isovalerylglycine	Down
2-[(2-Oxo-2-{4-[4-(trifluoromethyl)-2-pyrimidinyl]-1,4-diazepan-1-yl}ethyl)sulfanyl]acetic acid	Down
3-Hydroxycarbofuran	Down
1,9b-Dihydroxy-6,6,9a-trimethyl-5,5a,6,7,8,9,9a,9b-octahydronaphtho[1,2-c]furan-3(1H)-one	Down
Carteolol	Down
N-Butylscopolamine	Down
