# Supplementary material for: Transcriptomic and Metabolomic Analysis of the Effects of Exogenous Trehalose on Salt Tolerance in Watermelon (Citrullus lanatus)
Source: Cells. 2022 Jul 29;11(15):2338. doi: 10.3390/cells11152338 (PMC9367363; doi:10.3390/cells11152338)
Supplement: Supplementary file 1 [file cells-11-02338-s001.zip › supplementary Table S6.xls]

## Sheet: Sheet1
Table S6.KEGG enrichment pathway of shared DEMs.
X.Pathway	Count	Pvalue	Pathway.ID	KEGG.Names
Metabolic pathways	15	2.35722e-05	map01100	UDP-N-acetylglucosamine;Estriol;L-Isoleucine;Biocytin;trans-Cinnamic acid;L-(+)-Citrulline;D-(-)-Glutamine;L-Pyroglutamic acid;D-Glutamic acid;L-Glutamic acid;L-Tryptophan;N-Acetylserotonin;Cinnamic acid;Melatonin;Cytidine
Phenylpropanoid biosynthesis	4	6.10419e-05	map00940	trans-Cinnamic acid;L-Tyrosine;L-Phenylalanine;Cinnamic acid
Biosynthesis of secondary metabolites	3	0.0169283	map01110	6-Gingerol ;L-Isoleucine;trans-Cinnamic acid
Arginine biosynthesis	2	0.0291965	map00220	L-(+)-Citrulline;L-Glutamic acid
Valine, leucine and isoleucine biosynthesis	1	0.0291965	map00290	L-Isoleucine
Stilbenoid, diarylheptanoid and gingerol biosynthesis	1	0.0316964	map00945	6-Gingerol
Biotin metabolism	1	0.0354346	map00780	Biocytin
Tryptophan metabolism	3	0.00133497	map00380	L-Tryptophan;N-Acetylserotonin;Melatonin
Biosynthesis of amino acids	3	0.00489076	map01230	L-(+)-Citrulline;L-Glutamic acid;L-Tryptophan
Aminoacyl-tRNA biosynthesis	2	0.0085734	map00970	L-Glutamic acid;L-Tryptophan
ABC transporters	1	0.0436549	map02010	L-Glutamic acid
Nitrogen metabolism	1	0.049746	map00910	L-Glutamic acid
Glutathione metabolism	2	3.1531e-06	map00480	L-Pyroglutamic acid;L-Glutamic acid
