# Supplementary material for: Transcriptomic and Metabolomic Analysis of the Effects of Exogenous Trehalose on Salt Tolerance in Watermelon (Citrullus lanatus)
Source: Cells. 2022 Jul 29;11(15):2338. doi: 10.3390/cells11152338 (PMC9367363; doi:10.3390/cells11152338)
Supplement: Supplementary file 1 [file cells-11-02338-s001.zip › supplementary Table S7.xlsx]

## Sheet: heatmap_cor
Table S7.Correlation analysis of 421 DEGs and 129 DEMs.
	Cla97C11G209160	Cla97C06G111720	Cla97C08G157720	Cla97C11G206920	Cla97C09G182360	Cla97C05G088270	Cla97C03G060550	Cla97C03G065020	Cla97C02G046080	Cla97C03G053760	Cla97C02G028130	Cla97C05G093330	Cla97C05G094950	Cla97C09G167650	Cla97C01G018360	Cla97C10G193200	Cla97C05G104890	Cla97C10G186490	Cla97C06G123370	Cla97C08G148720	Cla97C08G154840	Cla97C05G095410	Cla97C10G197570	Cla97C06G127900	Cla97C03G052650	Cla97C04G074730	Cla97C05G103030	Cla97C11G217020	Cla97C04G076330	Cla97C10G196530	Cla97C08G154210	Cla97C06G115630	Cla97C09G175090	Cla97C03G052660	Cla97C11G222090	Cla97C09G167130	Cla97C04G075900	Cla97C10G195670	Cla97C02G028330	Cla97C08G159220	Cla97C05G089970	Cla97C01G007460	Cla97C05G100900	Cla97C06G112050	Cla97C09G182380	Cla97C07G130770	Cla97C05G107340	Cla97C10G191320	Cla97C08G154350
(+/-)9(10)-epome	0.7445	0.744094	0.746076	0.746281	0.735453	0.729911	0.724799	0.721433	0.741476	0.744837	0.745319	0.748455	0.787814	0.787689	0.777036	0.765955	0.788983	0.783172	0.769201	0.774344	0.771082	0.761431	0.743024	0.745267	0.713858	0.714685	0.708837	0.705767	0.701465	0.699826	0.703039	0.704256	0.696437	0.67539	0.674368	0.682626	0.694424	0.690156	0.70656	0.706181	0.7238	0.768049	0.762778	0.767206	0.752916	0.744885	0.736687	0.773619	0.771039
(1R,9S)-11-(1-Acetyl-4-piperidinyl)-5-{2-[(dimethylamino)methyl]phenyl}-7,11-diazatricyclo[7.3.1.02,7]trideca-2,4-dien-6-one	-0.8636	-0.86311	-0.866574	-0.868873	-0.857726	-0.845633	-0.840408	-0.839412	-0.857243	-0.860116	-0.858715	-0.861716	-0.912078	-0.91191	-0.900242	-0.886137	-0.918195	-0.911109	-0.895272	-0.885035	-0.879644	-0.867227	-0.851707	-0.85131	-0.827065	-0.826906	-0.818795	-0.816171	-0.811232	-0.810626	-0.816993	-0.818089	-0.809254	-0.779598	-0.778054	-0.788458	-0.801989	-0.795567	-0.811778	-0.807409	-0.829188	-0.902637	-0.896079	-0.903966	-0.884225	-0.878698	-0.868215	-0.904844	-0.900559
(1r,9s)-5-[4-(methylsulfanyl)phenyl]-11-(tetrahydro-2h-pyran-4-yl)-7,11-diazatricyclo[7.3.1.02,7]trideca-2,4-dien-6-one	-0.905318	-0.904832	-0.906716	-0.906035	-0.89223	-0.888048	-0.881514	-0.876107	-0.902928	-0.907478	-0.908948	-0.913049	-0.958785	-0.958644	-0.945378	-0.932468	-0.958055	-0.951146	-0.93399	-0.947563	-0.944321	-0.933137	-0.908121	-0.912203	-0.868505	-0.870014	-0.863503	-0.859346	-0.854093	-0.851514	-0.854229	-0.855851	-0.846237	-0.823011	-0.821932	-0.831601	-0.846017	-0.841491	-0.862711	-0.864024	-0.884844	-0.92866	-0.92245	-0.926593	-0.910644	-0.899169	-0.889639	-0.937353	-0.9348
(2R,2'R,4a'S,6'R,8a'S)-4,6'-Dihydroxy-2',5',5',8a'-tetramethyl-3',4',4a',5',6',7,7',8,8',8a'-decahydro-2'H-spiro[furo[2,3-E]isoindole-2,1'-naphthalen]-6(3H)-one	-0.87879	-0.878303	-0.881101	-0.882154	-0.869929	-0.861159	-0.855402	-0.852573	-0.8741	-0.877664	-0.877461	-0.880913	-0.929223	-0.929066	-0.916763	-0.90319	-0.932475	-0.925481	-0.909134	-0.908832	-0.904349	-0.892476	-0.873043	-0.874511	-0.842232	-0.842767	-0.835343	-0.832087	-0.827029	-0.825604	-0.830435	-0.831748	-0.822611	-0.795705	-0.794358	-0.80443	-0.818296	-0.812679	-0.830934	-0.82894	-0.850266	-0.911197	-0.904801	-0.91111	-0.892997	-0.885008	-0.874948	-0.916098	-0.912545
(2s)-n-cyclopropyl-2-{(1s,7s,8s,8as)-7-[(ethylcarbamoyl)amino]-1-hydroxy-4a,8-dimethyldecahydro-2-naphthalenyl}propanamide	0.718231	0.717848	0.719156	0.718285	0.707107	0.704697	0.6994	0.694644	0.716791	0.720565	0.722045	0.7254	0.760931	0.760823	0.750188	0.740146	0.75959	0.754163	0.740494	0.753857	0.751542	0.742865	0.722085	0.725803	0.689184	0.69056	0.685607	0.682159	0.677983	0.67573	0.677461	0.678799	0.671134	0.653547	0.652748	0.660287	0.671749	0.668394	0.685679	0.68735	0.703653	0.734871	0.730016	0.732863	0.720716	0.711006	0.703601	0.74245	0.740631
(3R,4S,6R)-6-{[4-(1-Cyclopenten-1-yl)-1H-1,2,3-triazol-1-yl]methyl}-N-phenylquinuclidine-3-carboxamide	0.737811	0.737415	0.738941	0.73837	0.727108	0.723745	0.718415	0.713984	0.735886	0.739602	0.740816	0.744163	0.781399	0.781285	0.770468	0.759956	0.780767	0.775139	0.761154	0.772345	0.769715	0.76061	0.740177	0.743527	0.707817	0.709056	0.703761	0.700365	0.696083	0.693972	0.696163	0.697488	0.689651	0.670764	0.669887	0.67776	0.68951	0.685834	0.70315	0.704251	0.721208	0.756741	0.751683	0.755038	0.742065	0.732683	0.724924	0.76386	0.761789
[(3R,4S)-3-(3,4-Dihydro-1-isoquinolinylmethyl)-1-(3-phenylpropanoyl)-4-piperidinyl]acetic acid	-0.60904	-0.608784	-0.605612	-0.597305	-0.582638	-0.601396	-0.594319	-0.579598	-0.618284	-0.625251	-0.633703	-0.638888	-0.65173	-0.651724	-0.640173	-0.636253	-0.633105	-0.629772	-0.616827	-0.687675	-0.691611	-0.688742	-0.649704	-0.663872	-0.588049	-0.593322	-0.593998	-0.587632	-0.583905	-0.577235	-0.569006	-0.571301	-0.563937	-0.568276	-0.56892	-0.572284	-0.582569	-0.58513	-0.610132	-0.625982	-0.63488	-0.580097	-0.577608	-0.569923	-0.571242	-0.549098	-0.546392	-0.602147	-0.605354
{(2R,4S,5R)-5-[3-(3,4-Dimethoxyphenyl)-1-methyl-1H-pyrazol-5-yl]-1-azabicyclo[2.2.2]oct-2-yl}methyl (4-acetylphenyl)carbamate	-0.89296	-0.892467	-0.895171	-0.895995	-0.883405	-0.875169	-0.869235	-0.866013	-0.888534	-0.892278	-0.892306	-0.895889	-0.944417	-0.94426	-0.931676	-0.918034	-0.947153	-0.940087	-0.923433	-0.925059	-0.920695	-0.908777	-0.888335	-0.890184	-0.85593	-0.856608	-0.849222	-0.845802	-0.840657	-0.839054	-0.843648	-0.845019	-0.835707	-0.808993	-0.807667	-0.817803	-0.831911	-0.826379	-0.845264	-0.843707	-0.865216	-0.924492	-0.918045	-0.924127	-0.9061	-0.89753	-0.887424	-0.929979	-0.926523
1-(3-Cyanophenyl)-3-{[(2R,4S,5R)-5-(3-cyclohexyl-1-methyl-1H-pyrazol-5-yl)-1-azabicyclo[2.2.2]oct-2-yl]methyl}urea	0.869545	0.869073	0.871223	0.871173	0.858328	0.852652	0.846582	0.842241	0.866414	0.870484	0.871322	0.875074	0.920382	0.920239	0.9077	0.894933	0.921076	0.914339	0.897969	0.906257	0.902672	0.891572	0.869254	0.872295	0.833896	0.835018	0.828375	0.824657	0.819626	0.817529	0.82091	0.822376	0.813211	0.789366	0.788224	0.797753	0.811554	0.806776	0.826332	0.826442	0.846832	0.895399	0.889305	0.89409	0.877844	0.867932	0.858494	0.902502	0.899672
1-(4,7-Dimethylpyrazolo[5,1-c][1,2,4]triazin-3-yl)ethan-1-one	-0.863712	-0.863219	-0.866854	-0.869452	-0.858509	-0.845592	-0.840468	-0.839895	-0.856941	-0.859665	-0.857979	-0.860888	-0.91194	-0.911769	-0.9002	-0.885911	-0.91875	-0.911613	-0.895827	-0.883234	-0.877609	-0.865013	-0.850338	-0.849505	-0.827029	-0.826707	-0.818402	-0.815914	-0.810981	-0.810564	-0.817315	-0.818365	-0.809564	-0.779142	-0.777546	-0.78807	-0.801581	-0.794944	-0.810748	-0.805807	-0.827784	-0.904458	-0.897835	-0.906122	-0.88592	-0.880942	-0.870317	-0.906047	-0.901574
1-(4-methoxyphenyl)-3-{[(2r,4s,5s)-5-(4-thiomorpholinylmethyl)-1-azabicyclo[2.2.2]oct-2-yl]methyl}urea	0.73491	0.734514	0.736186	0.735888	0.724856	0.720763	0.715546	0.711515	0.732619	0.736186	0.737137	0.740388	0.778096	0.777978	0.767294	0.75666	0.778091	0.772439	0.758558	0.767577	0.764747	0.755518	0.73593	0.738873	0.704904	0.705992	0.700542	0.697284	0.693025	0.691092	0.693621	0.694899	0.687124	0.667623	0.666702	0.674653	0.686337	0.682482	0.699359	0.699941	0.717007	0.755304	0.750209	0.753911	0.740574	0.731726	0.72387	0.761837	0.759605
1-(4-methyl-1-piperazinyl)-2-[(3r,4s)-3-({5-[4-(2-methyl-2-propanyl)phenyl]-1,2-oxazol-3-yl}methyl)-4-piperidinyl]ethanone	-0.865115	-0.864616	-0.868548	-0.871666	-0.861058	-0.846704	-0.841748	-0.841902	-0.85762	-0.860092	-0.857913	-0.860668	-0.91298	-0.912802	-0.901387	-0.886762	-0.920991	-0.913756	-0.898037	-0.881372	-0.875336	-0.862414	-0.849173	-0.847589	-0.828124	-0.827522	-0.818872	-0.816614	-0.811686	-0.811592	-0.819014	-0.819987	-0.81123	-0.779449	-0.777759	-0.788507	-0.802002	-0.794986	-0.810112	-0.80418	-0.826528	-0.908858	-0.902113	-0.911101	-0.890075	-0.886035	-0.87515	-0.909385	-0.904582
1-[(2R,4S,5R)-5-(3-Cyclopentyl-1-methyl-1H-pyrazol-5-yl)-1-azabicyclo[2.2.2]oct-2-yl]-N-(4-methoxybenzyl)methanamine	-0.876789	-0.876295	-0.879545	-0.881405	-0.869763	-0.858788	-0.853321	-0.851641	-0.87099	-0.874142	-0.87317	-0.876363	-0.926413	-0.926248	-0.914243	-0.90021	-0.931529	-0.924415	-0.90825	-0.901581	-0.896477	-0.884151	-0.867054	-0.86734	-0.839924	-0.840019	-0.83209	-0.82921	-0.824183	-0.823271	-0.829128	-0.830313	-0.82129	-0.792386	-0.790901	-0.801273	-0.815047	-0.808865	-0.825971	-0.822438	-0.844242	-0.913729	-0.907172	-0.914547	-0.895233	-0.88875	-0.878331	-0.916947	-0.912893
1-[5-(Trifluoromethyl)-2-pyridyl]piperidine-4-carboxylic acid	-0.618939	-0.618555	-0.623081	-0.628341	-0.622828	-0.604234	-0.601722	-0.60611	-0.609388	-0.60965	-0.605211	-0.606245	-0.65059	-0.650428	-0.643275	-0.630973	-0.66332	-0.657636	-0.646932	-0.61119	-0.604511	-0.593469	-0.592567	-0.587026	-0.591017	-0.588943	-0.580803	-0.580566	-0.577114	-0.578952	-0.588143	-0.588374	-0.582455	-0.552012	-0.550275	-0.559177	-0.568605	-0.561422	-0.568103	-0.558084	-0.576044	-0.667465	-0.661988	-0.67246	-0.652767	-0.655444	-0.646226	-0.66159	-0.656252
1-{[(2R,4S,5S)-5-{[Allyl(methyl)amino]methyl}-1-azabicyclo[2.2.2]oct-2-yl]methyl}-3-[4-(trifluoromethoxy)phenyl]urea	0.802358	0.801932	0.803262	0.802058	0.789412	0.787356	0.78136	0.775719	0.80107	0.805401	0.807275	0.811095	0.850258	0.85014	0.838182	0.827104	0.848224	0.842201	0.826889	0.843641	0.841235	0.831679	0.807809	0.812301	0.77002	0.771683	0.7663	0.762343	0.757672	0.755009	0.756645	0.758176	0.749586	0.730529	0.729677	0.738006	0.750828	0.747246	0.766873	0.769182	0.787243	0.819628	0.814254	0.817125	0.803912	0.792638	0.784475	0.828573	0.826687
10-Nitrolinoleate	0.671566	0.671199	0.673008	0.673232	0.663491	0.658386	0.653788	0.650806	0.668785	0.671797	0.672195	0.675012	0.710603	0.71049	0.700894	0.690874	0.711746	0.706499	0.693903	0.69824	0.695267	0.686538	0.670044	0.672011	0.643907	0.644631	0.639332	0.63658	0.632701	0.631246	0.634194	0.635286	0.628237	0.609154	0.608226	0.61569	0.62633	0.622452	0.637196	0.636781	0.652699	0.693027	0.688263	0.69231	0.67936	0.672187	0.664774	0.697971	0.69562
13(S)-HOTrE	-0.765094	-0.764645	-0.768579	-0.772144	-0.763316	-0.748403	-0.744295	-0.745571	-0.757349	-0.759134	-0.756439	-0.758626	-0.806734	-0.806567	-0.796742	-0.783318	-0.815683	-0.80915	-0.795393	-0.774306	-0.768339	-0.756432	-0.747006	-0.74443	-0.731991	-0.731021	-0.722851	-0.721221	-0.716883	-0.717307	-0.724906	-0.725642	-0.71799	-0.687829	-0.686195	-0.696023	-0.707897	-0.701115	-0.713389	-0.706604	-0.726894	-0.808371	-0.802233	-0.811259	-0.791424	-0.789335	-0.779327	-0.807172	-0.802417
15-keto Prostaglandin E1	0.591046	0.590708	0.593219	0.59504	0.587581	0.578625	0.575133	0.574801	0.586353	0.588196	0.587002	0.58898	0.624013	0.623895	0.615992	0.606188	0.628771	0.62388	0.613085	0.604133	0.60025	0.591605	0.581684	0.581052	0.565923	0.565679	0.559969	0.558286	0.554911	0.554652	0.559327	0.560039	0.554021	0.533095	0.531995	0.539214	0.548456	0.543884	0.554641	0.551179	0.566246	0.619171	0.614629	0.620357	0.606467	0.603139	0.595848	0.62017	0.617083
16,16-Dimethyl prostaglandin A2	-0.852962	-0.852467	-0.856558	-0.860012	-0.849813	-0.834617	-0.82986	-0.830548	-0.845047	-0.847296	-0.844787	-0.847385	-0.89983	-0.89965	-0.888522	-0.873872	-0.908605	-0.901409	-0.885978	-0.866561	-0.860315	-0.847349	-0.835368	-0.833254	-0.816308	-0.815508	-0.806736	-0.804682	-0.799832	-0.799979	-0.807783	-0.808684	-0.800093	-0.767793	-0.766061	-0.77681	-0.790086	-0.782897	-0.797292	-0.79072	-0.813001	-0.89825	-0.891518	-0.900886	-0.879573	-0.876288	-0.865376	-0.897986	-0.893012
17-6-keto prostaglandin f1	-0.863744	-0.863274	-0.865436	-0.865431	-0.852703	-0.846941	-0.840927	-0.836678	-0.860572	-0.864592	-0.865381	-0.869095	-0.914203	-0.914061	-0.90162	-0.888911	-0.914997	-0.908297	-0.892044	-0.899923	-0.896327	-0.885274	-0.863232	-0.866188	-0.828311	-0.829401	-0.822774	-0.819101	-0.814105	-0.81205	-0.815466	-0.816915	-0.807816	-0.784016	-0.782874	-0.792357	-0.806063	-0.801285	-0.820648	-0.820672	-0.840955	-0.889682	-0.883618	-0.888432	-0.872225	-0.862462	-0.853066	-0.896645	-0.893805
1-O-{(3β,5ξ,9ξ,18ξ)-3-[(3-O-Hexopyranosylhexopyranuronosyl)oxy]-28-oxoolean-12-en-28-yl}hexopyranose	-0.812218	-0.811799	-0.812426	-0.809934	-0.796261	-0.797676	-0.791172	-0.783666	-0.812673	-0.817691	-0.820798	-0.825058	-0.861797	-0.861691	-0.84916	-0.838719	-0.856798	-0.850914	-0.835187	-0.862147	-0.860704	-0.851785	-0.824022	-0.83042	-0.780095	-0.782469	-0.777839	-0.773254	-0.768495	-0.764999	-0.765026	-0.76677	-0.75793	-0.741874	-0.741234	-0.749157	-0.762231	-0.759513	-0.78112	-0.785884	-0.803339	-0.822465	-0.817298	-0.818507	-0.807084	-0.793334	-0.785672	-0.834145	-0.833035
2-(6-Hydroxyhexyl)-3-methylenesuccinic acid	0.887824	0.887346	0.889248	0.888677	0.875206	0.870839	0.864464	0.859298	0.885346	0.88976	0.891109	0.895101	0.940175	0.940035	0.927058	0.914338	0.939683	0.932891	0.916084	0.928633	0.925378	0.914353	0.890094	0.893956	0.851675	0.853103	0.846656	0.842623	0.837473	0.835006	0.837792	0.839368	0.829951	0.806927	0.805852	0.815373	0.829503	0.824996	0.845673	0.846776	0.867257	0.911265	0.905154	0.909347	0.893558	0.882482	0.873091	0.919591	0.917027
2-[(2-Oxo-2-{4-[4-(trifluoromethyl)-2-pyrimidinyl]-1,4-diazepan-1-yl}ethyl)sulfanyl]acetic acid	0.734488	0.734088	0.735963	0.736024	0.725245	0.720166	0.715075	0.711554	0.7317	0.735086	0.735695	0.738833	0.77734	0.777218	0.766661	0.755815	0.778166	0.772457	0.758649	0.764835	0.761726	0.752289	0.73373	0.736148	0.704326	0.705217	0.69954	0.696446	0.692199	0.690493	0.693481	0.694704	0.686974	0.666569	0.665587	0.673677	0.685327	0.681217	0.697594	0.697489	0.71478	0.756915	0.751745	0.755926	0.742044	0.733862	0.725841	0.762702	0.760246
2-Methoxyestrone	0.588653	0.58833	0.590027	0.590419	0.582015	0.577002	0.573038	0.570701	0.585945	0.588488	0.58865	0.591059	0.622704	0.622602	0.614256	0.605355	0.624158	0.619525	0.60852	0.610781	0.608022	0.600255	0.586352	0.587791	0.564315	0.564844	0.560073	0.557749	0.554354	0.553202	0.556037	0.556964	0.550808	0.533582	0.532735	0.539356	0.548667	0.545128	0.557785	0.557047	0.571127	0.608579	0.604362	0.60817	0.596518	0.590591	0.584	0.612508	0.610325
1,9b-Dihydroxy-6,6,9a-trimethyl-5,5a,6,7,8,9,9a,9b-octahydronaphtho[1,2-c]furan-3(1H)-one	0.750958	0.750555	0.752132	0.751593	0.740161	0.73662	0.731209	0.72676	0.748939	0.7527	0.753895	0.757289	0.795286	0.795169	0.784174	0.773449	0.794742	0.789006	0.77478	0.785832	0.783122	0.77383	0.753154	0.756501	0.720409	0.721647	0.716229	0.712793	0.708436	0.706313	0.708599	0.709941	0.701969	0.682636	0.681736	0.689767	0.701723	0.697951	0.715516	0.716555	0.733842	0.770469	0.765312	0.768785	0.755515	0.746044	0.738127	0.777626	0.775492
2-Benzylidene-6-(morpholinomethyl)cyclohexan-1-one	-0.893317	-0.892814	-0.896143	-0.898071	-0.886231	-0.87496	-0.869401	-0.867735	-0.887364	-0.89056	-0.889539	-0.892782	-0.943849	-0.94368	-0.93146	-0.917143	-0.949136	-0.941882	-0.925419	-0.91837	-0.913145	-0.900568	-0.883239	-0.883484	-0.855742	-0.855821	-0.847721	-0.844802	-0.839682	-0.838772	-0.844781	-0.845984	-0.836794	-0.807263	-0.805744	-0.816325	-0.830356	-0.824034	-0.841419	-0.837758	-0.859994	-0.931136	-0.924449	-0.932007	-0.912278	-0.905733	-0.895102	-0.934348	-0.930199
2-methoxy-n-(5-{5-[(2s)-1-(1-methyl-4-piperidinyl)-2-pyrrolidinyl]-1,2,4-oxadiazol-3-yl}-2-pyridinyl)acetamide	-0.862299	-0.861822	-0.864478	-0.865353	-0.853249	-0.845078	-0.839375	-0.836376	-0.857915	-0.861491	-0.861442	-0.864878	-0.91192	-0.911768	-0.899643	-0.886421	-0.914746	-0.907909	-0.891841	-0.892788	-0.888513	-0.876957	-0.857441	-0.859111	-0.826502	-0.827113	-0.81993	-0.816664	-0.811697	-0.810199	-0.814736	-0.816049	-0.807065	-0.781067	-0.779773	-0.789592	-0.80321	-0.797811	-0.81594	-0.814285	-0.835107	-0.893198	-0.886955	-0.892935	-0.875405	-0.867275	-0.857479	-0.898333	-0.894946
2-trans-Hexadecenoic acid	0.717307	0.716925	0.718211	0.717306	0.706118	0.703808	0.698507	0.693706	0.715918	0.719705	0.721216	0.724579	0.759983	0.759875	0.749242	0.739234	0.758561	0.753148	0.739489	0.753114	0.75083	0.742185	0.721332	0.725097	0.688314	0.689708	0.684785	0.681325	0.677153	0.674881	0.676564	0.677906	0.670246	0.652772	0.651981	0.659496	0.670945	0.66762	0.684932	0.686669	0.702927	0.733724	0.728882	0.731678	0.719602	0.709839	0.70246	0.741366	0.739572
3,12-Dihydroxy-13-methoxypodocarpa-8,11,13-trien-7-one	0.49602	0.495786	0.494817	0.490907	0.480919	0.488349	0.483561	0.475603	0.499601	0.503855	0.508023	0.511363	0.528344	0.528306	0.519854	0.514928	0.519771	0.516578	0.506546	0.541796	0.542777	0.538747	0.515032	0.522416	0.477551	0.480297	0.479009	0.475122	0.472157	0.46852	0.465476	0.466907	0.461236	0.457508	0.457534	0.461416	0.469579	0.469625	0.486086	0.49355	0.502655	0.488688	0.486047	0.483598	0.480289	0.467501	0.46395	0.500753	0.501574
3,4-Methylenedioxy-α-pyrrolidinopropiophenone	0.847145	0.84667	0.849652	0.851171	0.839731	0.829893	0.824516	0.822499	0.841928	0.845112	0.844438	0.84761	0.89533	0.895173	0.883481	0.870092	0.899628	0.892801	0.877134	0.872884	0.86817	0.856426	0.839117	0.8398	0.81166	0.811903	0.804422	0.801513	0.796649	0.795592	0.800894	0.802082	0.793332	0.766115	0.764728	0.774639	0.787968	0.782193	0.799103	0.796221	0.817106	0.881248	0.874974	0.881727	0.863494	0.856718	0.846783	0.884934	0.881193
3-{4-[4-(2-Methoxyphenyl)piperidino]-3-nitrophenyl}-N'-[4-(trifluoromethyl)benzoyl]acrylohydrazide	0.78532	0.784895	0.786742	0.786528	0.774811	0.770149	0.76461	0.76045	0.782726	0.786486	0.787403	0.790844	0.831378	0.831251	0.819869	0.808442	0.831615	0.825558	0.810744	0.819557	0.816451	0.806526	0.785892	0.788885	0.753205	0.754311	0.74842	0.744985	0.740437	0.738437	0.741274	0.742624	0.734328	0.713222	0.71222	0.720758	0.733236	0.729041	0.746933	0.747355	0.76566	0.80771	0.802242	0.806339	0.791925	0.782663	0.774219	0.814474	0.812023
3-{5-[(2s)-1-(cyclohexylmethyl)-2-pyrrolidinyl]-1,2,4-oxadiazol-3-yl}-2-(2-methoxyethoxy)pyridine	-0.701145	-0.700715	-0.70554	-0.710965	-0.704355	-0.684757	-0.68173	-0.685946	-0.691064	-0.691625	-0.687104	-0.688441	-0.737457	-0.73728	-0.728998	-0.715386	-0.750645	-0.744296	-0.732074	-0.695781	-0.688631	-0.676439	-0.673908	-0.668406	-0.669772	-0.667712	-0.658835	-0.658323	-0.654399	-0.656146	-0.665874	-0.666218	-0.659451	-0.626323	-0.624448	-0.634318	-0.645038	-0.637283	-0.645581	-0.635248	-0.655246	-0.753081	-0.746991	-0.758142	-0.736653	-0.738705	-0.728514	-0.747527	-0.741816
3-Hydroxybutyric acid	0.709999	0.709623	0.710797	0.709727	0.698533	0.696727	0.69142	0.686421	0.708866	0.712701	0.714364	0.717746	0.75239	0.752285	0.741702	0.731903	0.750579	0.74525	0.7317	0.74656	0.744435	0.735982	0.714846	0.718828	0.681386	0.682861	0.6781	0.674596	0.670463	0.668103	0.669545	0.6709	0.663299	0.646447	0.645695	0.653063	0.664409	0.661243	0.678617	0.680669	0.696648	0.725255	0.7205	0.723035	0.71135	0.701365	0.694144	0.73318	0.731514
3-Hydroxycarbofuran	0.762384	0.761964	0.764177	0.764712	0.753846	0.74728	0.742156	0.739166	0.758839	0.762119	0.762303	0.765415	0.80646	0.806329	0.795528	0.783983	0.808406	0.802402	0.788153	0.79087	0.787276	0.7772	0.75927	0.761094	0.73085	0.73152	0.725323	0.722326	0.717929	0.716455	0.72016	0.721357	0.713387	0.691009	0.689907	0.698493	0.71055	0.705948	0.722303	0.721296	0.739549	0.788343	0.782875	0.787843	0.772711	0.765084	0.756536	0.793377	0.790532
3-Methylhippuric acid	-0.661861	-0.661568	-0.659072	-0.651728	-0.636942	-0.652702	-0.645586	-0.631965	-0.66958	-0.676314	-0.683898	-0.689013	-0.706813	-0.706787	-0.694797	-0.689515	-0.69046	-0.686556	-0.672789	-0.736548	-0.739514	-0.735398	-0.697737	-0.710685	-0.63824	-0.643057	-0.642709	-0.636555	-0.632547	-0.626356	-0.619569	-0.621806	-0.613996	-0.61443	-0.614836	-0.619165	-0.630216	-0.631797	-0.656668	-0.670684	-0.681449	-0.639981	-0.636914	-0.630808	-0.629658	-0.608686	-0.604951	-0.660469	-0.662898
4,5-Dicaffeoylquinic acid	-0.85003	-0.849545	-0.853094	-0.855601	-0.844797	-0.832222	-0.827162	-0.826528	-0.843435	-0.846141	-0.844529	-0.847407	-0.897537	-0.897369	-0.885966	-0.871934	-0.904123	-0.897108	-0.881563	-0.869562	-0.864065	-0.851698	-0.837114	-0.836367	-0.813952	-0.813662	-0.805521	-0.80305	-0.798194	-0.797752	-0.804332	-0.805373	-0.796705	-0.766893	-0.76533	-0.775668	-0.788969	-0.782472	-0.798095	-0.793327	-0.814924	-0.889846	-0.883338	-0.891428	-0.871622	-0.866631	-0.856198	-0.891513	-0.887142
4-fluoro-n-{[(1s,4s,6s)-6-isopropyl-3-methyl-4-{2-oxo-2-[(2-pyridinylmethyl)amino]ethyl}-2-cyclohexen-1-yl]methyl}benzamide	0.686258	0.685892	0.687138	0.6863	0.675615	0.67333	0.668267	0.663713	0.684891	0.688501	0.689921	0.69313	0.727063	0.72696	0.716796	0.707205	0.725766	0.720582	0.70752	0.720341	0.718135	0.709848	0.689974	0.693537	0.658507	0.659826	0.655098	0.651801	0.64781	0.645653	0.647298	0.648578	0.641253	0.624466	0.623704	0.630905	0.641857	0.638656	0.655181	0.656791	0.672363	0.702119	0.697481	0.700193	0.688597	0.679307	0.672235	0.709374	0.707641
(S)-Binol	0.838159	0.837704	0.839773	0.839716	0.827329	0.82188	0.816027	0.811831	0.835153	0.83908	0.839895	0.843515	0.887169	0.887031	0.874941	0.862641	0.887819	0.881326	0.865546	0.873599	0.87015	0.859455	0.837919	0.840863	0.803801	0.804887	0.798489	0.794902	0.790052	0.788026	0.791274	0.792689	0.783853	0.76089	0.759791	0.768972	0.782276	0.777676	0.796537	0.796659	0.816308	0.863034	0.857161	0.861763	0.846116	0.836547	0.827453	0.869898	0.867174
4-Methoxybenzaldehyde N-[6-(tert-butyl)thieno[3,2-d]pyrimidin-4-yl]hydrazone	0.757952	0.75753	0.760004	0.76102	0.75055	0.74269	0.737762	0.735473	0.753758	0.756778	0.756501	0.759445	0.801358	0.801221	0.790645	0.778874	0.804411	0.79836	0.784281	0.783175	0.779225	0.768921	0.752464	0.753574	0.726368	0.726772	0.720299	0.71754	0.71318	0.712019	0.716323	0.717439	0.70957	0.686091	0.684911	0.693641	0.705592	0.70067	0.716268	0.714344	0.732807	0.786514	0.780974	0.786558	0.770771	0.764078	0.755351	0.790519	0.787387
4-Methoxycinnamaldehyde	-0.781377	-0.780956	-0.782681	-0.782271	-0.770478	-0.766381	-0.760803	-0.756385	-0.779068	-0.782907	-0.784007	-0.787492	-0.827372	-0.827248	-0.815857	-0.804607	-0.827152	-0.821158	-0.806383	-0.816704	-0.813767	-0.804009	-0.78292	-0.786185	-0.749518	-0.750724	-0.744991	-0.741484	-0.736953	-0.73484	-0.737409	-0.738783	-0.730505	-0.710008	-0.709045	-0.717462	-0.729891	-0.725858	-0.74393	-0.744726	-0.762811	-0.802531	-0.797133	-0.800946	-0.786908	-0.77733	-0.769021	-0.809668	-0.807354
4-Methoxythiophenol	0.69266	0.692289	0.693626	0.692921	0.682233	0.67954	0.674478	0.67008	0.691085	0.694658	0.695958	0.699153	0.733725	0.733619	0.723407	0.713642	0.732741	0.727485	0.714327	0.72616	0.723823	0.715375	0.695714	0.699105	0.664582	0.665837	0.660974	0.65771	0.653686	0.651597	0.653438	0.654708	0.647331	0.630029	0.629236	0.63656	0.647603	0.644272	0.660759	0.662115	0.677925	0.70947	0.704759	0.707683	0.695763	0.686645	0.679441	0.716502	0.714665
4-O-Methylpinosylvic acid	-0.828206	-0.827733	-0.831243	-0.833781	-0.823318	-0.810807	-0.805909	-0.805425	-0.82165	-0.824239	-0.822579	-0.825355	-0.874413	-0.874247	-0.863169	-0.84944	-0.881047	-0.874196	-0.859067	-0.846634	-0.841205	-0.8291	-0.815157	-0.814292	-0.793009	-0.792675	-0.784683	-0.782317	-0.777589	-0.777217	-0.783749	-0.784749	-0.776314	-0.747028	-0.745489	-0.755599	-0.768551	-0.762154	-0.777247	-0.772422	-0.793526	-0.867535	-0.861175	-0.869182	-0.84974	-0.84505	-0.83484	-0.868965	-0.864647
4-Oxoproline	-0.896251	-0.895749	-0.89888	-0.900444	-0.888312	-0.878021	-0.872317	-0.870123	-0.89079	-0.894181	-0.893508	-0.896877	-0.947266	-0.9471	-0.934716	-0.920577	-0.951714	-0.944499	-0.927915	-0.923754	-0.9188	-0.906401	-0.887968	-0.888752	-0.85873	-0.85901	-0.851123	-0.848025	-0.842879	-0.841734	-0.847288	-0.848552	-0.839289	-0.810603	-0.809144	-0.819612	-0.833716	-0.827638	-0.845586	-0.842618	-0.864686	-0.932089	-0.92546	-0.932548	-0.913323	-0.906076	-0.895585	-0.936075	-0.932144
4-Phenyl-3-buten-2-one	-0.827584	-0.827141	-0.828775	-0.827998	-0.815272	-0.811876	-0.80585	-0.800688	-0.825614	-0.82985	-0.831342	-0.835139	-0.876593	-0.876466	-0.864287	-0.85258	-0.875568	-0.869278	-0.853567	-0.867194	-0.864351	-0.85422	-0.830913	-0.83487	-0.794007	-0.79547	-0.789619	-0.785748	-0.780942	-0.778487	-0.78077	-0.782277	-0.773471	-0.752633	-0.751673	-0.76045	-0.77364	-0.769614	-0.789224	-0.79072	-0.809651	-0.848039	-0.842396	-0.845977	-0.831635	-0.82086	-0.812222	-0.856307	-0.85407
5-Fluoro-3,5-AB-PFUPPYCA	0.683805	0.68348	0.682289	0.677154	0.66356	0.6731	0.666587	0.655978	0.688389	0.694125	0.699629	0.704155	0.728147	0.728093	0.716526	0.70958	0.71692	0.712475	0.69869	0.745276	0.746429	0.740722	0.708752	0.71856	0.658222	0.661868	0.659927	0.654686	0.650604	0.645751	0.641882	0.643816	0.636027	0.630237	0.630228	0.635682	0.646917	0.646798	0.669141	0.678944	0.691663	0.675152	0.671455	0.66842	0.663466	0.646307	0.64129	0.691256	0.692227
5-methoxy-2-[(3s)-1-(1-methyl-4-piperidinyl)-3-pyrrolidinyl]-1h-benzimidazole	0.88088	0.8804	0.882687	0.882828	0.869948	0.86367	0.857587	0.85346	0.877443	0.88147	0.882136	0.885879	0.932216	0.932069	0.91943	0.906381	0.933363	0.926505	0.909956	0.916843	0.913061	0.901703	0.879637	0.882438	0.844674	0.845707	0.838854	0.835175	0.830082	0.828079	0.83175	0.833206	0.823943	0.799299	0.798109	0.807838	0.821805	0.816828	0.836376	0.836121	0.856902	0.908164	0.901948	0.907053	0.8903	0.880612	0.87096	0.914963	0.911975
6',7',10,11-Tetramethoxy-1',2'-didehydroemetan	-0.80464	-0.804169	-0.808244	-0.811882	-0.802521	-0.787142	-0.782785	-0.78397	-0.796648	-0.79858	-0.795852	-0.798186	-0.848527	-0.848353	-0.837983	-0.823932	-0.857683	-0.850831	-0.836342	-0.815039	-0.80885	-0.796393	-0.786166	-0.783619	-0.76988	-0.76892	-0.760399	-0.758634	-0.754069	-0.754446	-0.762294	-0.763086	-0.755025	-0.723589	-0.721889	-0.732181	-0.744676	-0.737624	-0.750684	-0.74376	-0.765026	-0.849523	-0.84309	-0.852435	-0.831745	-0.829345	-0.818872	-0.84849	-0.843559
6-Gingerol	0.819474	0.819039	0.820471	0.819372	0.806546	0.804086	0.798007	0.792431	0.817977	0.822336	0.824125	0.827987	0.868284	0.868162	0.855992	0.844599	0.86651	0.860336	0.844721	0.860799	0.85824	0.848403	0.824394	0.828791	0.786384	0.788011	0.782429	0.778447	0.773679	0.771042	0.772881	0.774424	0.765666	0.745869	0.744976	0.753536	0.766621	0.762869	0.782736	0.784844	0.803376	0.837859	0.832342	0.835449	0.821752	0.810479	0.80208	0.846724	0.844716
6-Hydroxy-1-(hydroxymethyl)-5-{2-[2-(hydroxymethyl)-1-pyrrolidinyl]-2-oxoethyl}-1,4a-dimethyldecahydro-2-naphthalenyl [3-(trifluoromethyl)phenyl]carbamate	0.775204	0.774763	0.777906	0.780029	0.770063	0.759047	0.754376	0.753566	0.769417	0.771966	0.770653	0.773329	0.81867	0.818518	0.808064	0.795367	0.824296	0.817926	0.80372	0.794069	0.789184	0.778003	0.764238	0.763796	0.742381	0.742206	0.734887	0.732559	0.728126	0.72762	0.73341	0.734385	0.726461	0.699691	0.698295	0.707657	0.719799	0.713992	0.728464	0.72443	0.744018	0.81058	0.80468	0.811838	0.794028	0.789174	0.779737	0.812439	0.808556
6β-Hydroxy-21-desacetyl deflazacort	0.677519	0.677144	0.679267	0.680019	0.670552	0.663957	0.659498	0.657231	0.673987	0.676765	0.676666	0.679345	0.716453	0.716333	0.706827	0.6964	0.718821	0.713438	0.700825	0.701067	0.697657	0.68854	0.673387	0.674606	0.649363	0.649808	0.644123	0.641586	0.637685	0.636548	0.640195	0.641217	0.634165	0.613576	0.612548	0.620289	0.630983	0.626696	0.640852	0.639431	0.655832	0.702161	0.697242	0.702026	0.688154	0.681884	0.674157	0.706064	0.703362
6β-Oxycodol N-oxide	-0.859309	-0.858821	-0.862287	-0.864606	-0.853536	-0.841416	-0.836227	-0.835282	-0.85294	-0.855783	-0.854358	-0.857335	-0.90752	-0.907352	-0.895753	-0.881698	-0.913679	-0.906624	-0.890871	-0.880433	-0.875044	-0.86267	-0.847317	-0.846875	-0.822941	-0.822765	-0.814674	-0.812077	-0.807163	-0.806581	-0.812957	-0.814043	-0.805255	-0.775666	-0.774124	-0.784488	-0.79795	-0.791536	-0.807624	-0.803215	-0.824907	-0.898335	-0.891803	-0.899693	-0.880001	-0.87456	-0.864114	-0.900465	-0.896181
7-{[(1S,4aS,6R,8aR)-6-Hydroxy-5,5,8a-trimethyl-2-methylenedecahydro-1-naphthalenyl]methoxy}-2H-chromen-2-one	-0.750692	-0.750294	-0.751512	-0.750339	-0.738476	-0.73668	-0.731054	-0.725711	-0.749551	-0.753626	-0.755423	-0.759012	-0.795548	-0.795437	-0.784234	-0.773898	-0.793537	-0.78791	-0.773576	-0.789612	-0.787398	-0.778485	-0.756021	-0.760291	-0.720459	-0.72204	-0.717033	-0.71331	-0.708938	-0.706418	-0.707889	-0.709328	-0.701287	-0.683574	-0.682786	-0.69056	-0.702559	-0.699241	-0.717668	-0.719916	-0.736784	-0.766587	-0.761569	-0.764193	-0.751902	-0.741269	-0.733654	-0.775051	-0.773316
8,9-Dimethoxy-2-(2-phenyldiazenyl)-3-(2-thienyl)-5,6-dihydropyrrolo[2,1-a]isoquinoline-1-carbonitrile	0.844851	0.844406	0.845663	0.844142	0.830653	0.829183	0.822783	0.816487	0.843845	0.848531	0.850745	0.854846	0.895505	0.895383	0.882707	0.871197	0.892779	0.886479	0.870311	0.889939	0.887603	0.877691	0.851841	0.856939	0.810922	0.812811	0.807306	0.803024	0.798099	0.795136	0.796535	0.798185	0.789112	0.769689	0.768836	0.777505	0.791025	0.787434	0.808446	0.81136	0.830213	0.861598	0.855993	0.858679	0.845154	0.832818	0.824343	0.871538	0.869711
Arnicolide D	-0.698309	-0.697875	-0.703048	-0.7091	-0.702961	-0.681659	-0.678866	-0.683982	-0.687371	-0.687607	-0.682487	-0.683618	-0.733918	-0.733734	-0.725703	-0.711752	-0.748553	-0.742121	-0.730065	-0.688813	-0.681186	-0.668659	-0.667974	-0.66155	-0.666751	-0.664347	-0.655087	-0.654873	-0.650981	-0.653129	-0.663649	-0.663892	-0.657227	-0.622581	-0.620601	-0.630691	-0.641319	-0.633131	-0.640509	-0.628979	-0.649319	-0.753728	-0.747523	-0.759495	-0.737096	-0.740333	-0.729877	-0.746856	-0.740761
Amisulpride N-oxide	0.559873	0.559582	0.560117	0.558581	0.54928	0.549757	0.545336	0.540418	0.559936	0.563304	0.565273	0.568154	0.593893	0.593818	0.585241	0.577934	0.590866	0.58678	0.575971	0.593129	0.591992	0.585737	0.567113	0.571259	0.537643	0.539181	0.535872	0.532794	0.529518	0.527223	0.527473	0.528648	0.522575	0.511046	0.510573	0.516107	0.525106	0.523103	0.537749	0.540686	0.552836	0.567968	0.564368	0.565443	0.557291	0.548146	0.542778	0.575645	0.574766
Azobenzene	-0.812264	-0.811787	-0.815991	-0.819824	-0.810485	-0.794519	-0.790175	-0.791598	-0.803975	-0.805845	-0.802939	-0.805245	-0.85643	-0.856252	-0.845837	-0.831556	-0.866043	-0.859099	-0.844501	-0.821735	-0.815363	-0.802693	-0.792823	-0.790018	-0.777097	-0.776041	-0.767336	-0.765628	-0.761023	-0.761504	-0.769633	-0.770407	-0.762289	-0.730146	-0.728402	-0.738856	-0.751458	-0.744224	-0.757189	-0.749893	-0.771465	-0.858484	-0.851956	-0.861603	-0.840472	-0.838343	-0.827695	-0.857111	-0.852033
Bambuterol	-0.883022	-0.882528	-0.8856	-0.88712	-0.875152	-0.865072	-0.859445	-0.857254	-0.877671	-0.881022	-0.88038	-0.883705	-0.933302	-0.93314	-0.920931	-0.907013	-0.937636	-0.930531	-0.914188	-0.910255	-0.905391	-0.893188	-0.874967	-0.87577	-0.846065	-0.846353	-0.838595	-0.835534	-0.830463	-0.829322	-0.834767	-0.836015	-0.826887	-0.798678	-0.797244	-0.807549	-0.821447	-0.815473	-0.833185	-0.830302	-0.85203	-0.91821	-0.911683	-0.918639	-0.89973	-0.892551	-0.882225	-0.922182	-0.918322
Betaxolol	0.738848	0.738434	0.741051	0.742405	0.732448	0.723787	0.719107	0.71739	0.734257	0.73702	0.736403	0.73916	0.780848	0.780711	0.770523	0.758828	0.784665	0.778706	0.765046	0.761107	0.756972	0.746712	0.7317	0.732252	0.707885	0.708081	0.701537	0.699013	0.694772	0.693869	0.698531	0.699563	0.691934	0.668121	0.666907	0.675562	0.687185	0.682128	0.696835	0.694265	0.7125	0.76876	0.763281	0.769211	0.753263	0.747408	0.738729	0.771913	0.768632
Biocytin	-0.879571	-0.879124	-0.879412	-0.876024	-0.860743	-0.864173	-0.856894	-0.84779	-0.881019	-0.886797	-0.890817	-0.895644	-0.933853	-0.933746	-0.919945	-0.909057	-0.926844	-0.920588	-0.903433	-0.938058	-0.937033	-0.927785	-0.895765	-0.903699	-0.845116	-0.848062	-0.843493	-0.838214	-0.833043	-0.828823	-0.827967	-0.829962	-0.82031	-0.804679	-0.804107	-0.81241	-0.82662	-0.82417	-0.848512	-0.854987	-0.873441	-0.88674	-0.881293	-0.881681	-0.870371	-0.854212	-0.84624	-0.900815	-0.900045
Carbamazepine	-0.800583	-0.800158	-0.801568	-0.800514	-0.787997	-0.78554	-0.779608	-0.774188	-0.799094	-0.803342	-0.805071	-0.808837	-0.848251	-0.848131	-0.836249	-0.825107	-0.846563	-0.840529	-0.825277	-0.840829	-0.838313	-0.828691	-0.805292	-0.809559	-0.768246	-0.769826	-0.764359	-0.760477	-0.75582	-0.753256	-0.755079	-0.756583	-0.748029	-0.728638	-0.727763	-0.736132	-0.748915	-0.745235	-0.764616	-0.766638	-0.784756	-0.818657	-0.813263	-0.816325	-0.802914	-0.791936	-0.783722	-0.827277	-0.825302
Carteolol	0.834109	0.83366	0.835464	0.834957	0.822321	0.818137	0.812158	0.807345	0.83174	0.835872	0.837112	0.840853	0.883267	0.883136	0.870953	0.858986	0.882873	0.876487	0.860702	0.87226	0.869179	0.858803	0.836096	0.839681	0.800133	0.801459	0.795382	0.791607	0.786769	0.78447	0.787125	0.788602	0.779757	0.758051	0.757036	0.765993	0.779266	0.77501	0.794396	0.795376	0.814637	0.8563	0.850553	0.854531	0.839652	0.8293	0.820463	0.864061	0.861633
Cytidine	-0.824974	-0.824502	-0.828089	-0.830776	-0.820464	-0.807563	-0.802739	-0.802481	-0.818223	-0.820723	-0.818918	-0.821633	-0.870864	-0.870698	-0.859716	-0.845944	-0.877841	-0.870991	-0.855949	-0.842309	-0.836777	-0.824624	-0.811187	-0.810093	-0.789838	-0.789419	-0.781355	-0.779071	-0.774365	-0.774095	-0.780806	-0.781778	-0.773394	-0.743816	-0.742255	-0.75239	-0.765279	-0.758794	-0.773609	-0.768499	-0.789624	-0.865059	-0.858688	-0.866877	-0.847266	-0.842888	-0.832643	-0.866153	-0.861752
Crotetamide	0.725528	0.725133	0.726988	0.727053	0.716408	0.711379	0.706351	0.70288	0.722769	0.726111	0.726709	0.729807	0.767854	0.767734	0.757307	0.74659	0.76868	0.763041	0.749401	0.755478	0.752403	0.743079	0.724758	0.727141	0.695732	0.696611	0.691	0.687946	0.68375	0.682068	0.685025	0.686232	0.678597	0.658431	0.657459	0.665452	0.67696	0.672897	0.689068	0.688956	0.706039	0.747707	0.742599	0.746735	0.733016	0.724941	0.717016	0.753414	0.750985
Cycloheximide	0.678233	0.677882	0.678462	0.676482	0.665132	0.666039	0.660642	0.654515	0.678474	0.682614	0.685113	0.68864	0.719547	0.719458	0.709027	0.700248	0.715604	0.710674	0.697559	0.719284	0.718001	0.710494	0.687594	0.692791	0.65136	0.653288	0.649357	0.645575	0.641603	0.638747	0.638898	0.640339	0.632968	0.619306	0.618754	0.62541	0.63632	0.633979	0.651885	0.655671	0.670312	0.687359	0.683023	0.684166	0.674474	0.663176	0.65673	0.696906	0.695916
D-(-)-Glutamine	-0.90471	-0.904213	-0.90678	-0.90731	-0.894344	-0.886839	-0.880723	-0.877028	-0.900648	-0.904593	-0.904911	-0.908635	-0.957105	-0.95695	-0.944098	-0.930462	-0.959172	-0.952064	-0.935137	-0.939183	-0.935	-0.923106	-0.901532	-0.903849	-0.867339	-0.868191	-0.860905	-0.857301	-0.852081	-0.850265	-0.854528	-0.855965	-0.846495	-0.820206	-0.818916	-0.829063	-0.843379	-0.837992	-0.857543	-0.856548	-0.878141	-0.93492	-0.928454	-0.93421	-0.916414	-0.90717	-0.897076	-0.94111	-0.937799
Desmethyl thiosildenafil	0.884272	0.883798	0.885635	0.884967	0.871482	0.867405	0.861022	0.855736	0.881942	0.886387	0.887826	0.891833	0.936499	0.936361	0.923402	0.910794	0.935779	0.929031	0.912273	0.925554	0.92239	0.911468	0.887025	0.891016	0.848316	0.849792	0.843435	0.839373	0.834241	0.831721	0.834368	0.835954	0.826563	0.803884	0.80283	0.812274	0.826355	0.821937	0.842667	0.843955	0.864289	0.907054	0.900989	0.905032	0.889459	0.878244	0.868938	0.915552	0.91306
Desomorphine	-0.891089	-0.890587	-0.893929	-0.89589	-0.884106	-0.872759	-0.867226	-0.865619	-0.885098	-0.888267	-0.887212	-0.890436	-0.941462	-0.941294	-0.929117	-0.914812	-0.946824	-0.939582	-0.923167	-0.915836	-0.910594	-0.898025	-0.880848	-0.881036	-0.853589	-0.853647	-0.845544	-0.842649	-0.837542	-0.836659	-0.842702	-0.843896	-0.834733	-0.805179	-0.803657	-0.814227	-0.82822	-0.821887	-0.839176	-0.835451	-0.857656	-0.929031	-0.922352	-0.929942	-0.910204	-0.903745	-0.893123	-0.932156	-0.927993
D-Glutamic acid	-0.881967	-0.881472	-0.88464	-0.886334	-0.874501	-0.863949	-0.858389	-0.856449	-0.876379	-0.879639	-0.87883	-0.882097	-0.932036	-0.931872	-0.919737	-0.905729	-0.936771	-0.929645	-0.913354	-0.908043	-0.903047	-0.890754	-0.873052	-0.873599	-0.84497	-0.845162	-0.8373	-0.834323	-0.829262	-0.828232	-0.833896	-0.835116	-0.826019	-0.797396	-0.795933	-0.806296	-0.820164	-0.814072	-0.831523	-0.828308	-0.850125	-0.918113	-0.911557	-0.918738	-0.899582	-0.892735	-0.882338	-0.921717	-0.917752
Estriol	0.65366	0.653311	0.654526	0.653777	0.643634	0.641321	0.636516	0.632248	0.65229	0.655703	0.657008	0.660049	0.692484	0.692385	0.682721	0.673556	0.691364	0.686418	0.673985	0.685806	0.683666	0.675743	0.656954	0.660275	0.627204	0.628433	0.623897	0.620779	0.61698	0.614956	0.616587	0.617798	0.610827	0.594711	0.593976	0.600855	0.611283	0.608199	0.623871	0.625309	0.640175	0.669051	0.664623	0.667271	0.65615	0.647393	0.640633	0.675858	0.674177
D-Mannose 6-phosphate	0.810933	0.810513	0.811287	0.809062	0.795591	0.796281	0.789877	0.782754	0.811024	0.815903	0.818755	0.822928	0.860208	0.8601	0.847677	0.837093	0.855825	0.849906	0.834251	0.859102	0.857456	0.848395	0.82142	0.827425	0.778734	0.780962	0.77617	0.771712	0.766967	0.763642	0.764005	0.765707	0.75691	0.740212	0.739527	0.747542	0.760576	0.757675	0.778888	0.783143	0.800741	0.822659	0.817444	0.819002	0.807193	0.793948	0.786174	0.833779	0.832505
Docosahexaenoic acid	0.815245	0.814806	0.816569	0.816074	0.803724	0.799634	0.79379	0.789087	0.81293	0.816968	0.81818	0.821837	0.863292	0.863163	0.851256	0.839559	0.862907	0.856665	0.841237	0.852533	0.849521	0.83938	0.817187	0.820691	0.782038	0.783333	0.777394	0.773704	0.768976	0.766728	0.769324	0.770767	0.762123	0.740908	0.739915	0.748669	0.761643	0.757483	0.77643	0.777388	0.796213	0.836935	0.831317	0.835206	0.820663	0.810546	0.801909	0.84452	0.842147
Fumaric acid	0.844534	0.844069	0.846549	0.847191	0.835189	0.827777	0.822118	0.818877	0.840538	0.844147	0.844304	0.847735	0.893317	0.893171	0.881223	0.868404	0.895588	0.888928	0.873153	0.87577	0.87175	0.860559	0.840838	0.842786	0.809578	0.810293	0.803397	0.8001	0.79523	0.793628	0.797797	0.799115	0.790292	0.765376	0.764146	0.773677	0.78703	0.781896	0.799945	0.798734	0.818987	0.873574	0.867507	0.873076	0.856237	0.84788	0.838387	0.879048	0.875865
Ethyl 3-({[(3R,4S)-4-{2-[(3,4-dimethoxybenzyl)amino]-2-oxoethyl}-3-ethyl-1-piperidinyl]carbonyl}amino)benzoate	0.694152	0.693781	0.695142	0.694471	0.683785	0.680986	0.675925	0.67157	0.692525	0.696087	0.697355	0.700545	0.735275	0.735168	0.724947	0.715138	0.734373	0.7291	0.71592	0.727492	0.725121	0.716634	0.697034	0.700379	0.665997	0.667235	0.662338	0.659083	0.655051	0.652981	0.654873	0.65614	0.648751	0.631319	0.630518	0.637872	0.648937	0.645573	0.662045	0.663335	0.679202	0.711207	0.706477	0.709457	0.697455	0.688384	0.681147	0.718178	0.716314
Griseofulvin	0.740952	0.74056	0.741714	0.740472	0.728705	0.727164	0.721582	0.71619	0.739942	0.744006	0.74586	0.749428	0.785297	0.785189	0.774103	0.763952	0.783119	0.777578	0.763415	0.779906	0.777786	0.769038	0.746627	0.750964	0.711151	0.712758	0.70787	0.704156	0.69984	0.697299	0.698644	0.700077	0.69213	0.674862	0.674098	0.681738	0.693588	0.690372	0.708675	0.711055	0.727649	0.756162	0.751227	0.753705	0.741702	0.731052	0.723576	0.76469	0.76303
Hydroxyacetildenafil	-0.778409	-0.778023	-0.777676	-0.773615	-0.759363	-0.76532	-0.758514	-0.748957	-0.781159	-0.786801	-0.791369	-0.79597	-0.827357	-0.827275	-0.814705	-0.805715	-0.8187	-0.813341	-0.797969	-0.836967	-0.836888	-0.829333	-0.79799	-0.806558	-0.748427	-0.75161	-0.748251	-0.743096	-0.738494	-0.734092	-0.731973	-0.733901	-0.725238	-0.714108	-0.713786	-0.720709	-0.733365	-0.731955	-0.75495	-0.762707	-0.778346	-0.778709	-0.774117	-0.773043	-0.764665	-0.748411	-0.741858	-0.793358	-0.793344
Indole-3-acrylic acid	-0.806322	-0.805844	-0.810372	-0.814806	-0.805966	-0.78839	-0.784292	-0.786592	-0.797225	-0.798769	-0.795286	-0.797381	-0.849627	-0.849444	-0.839315	-0.824757	-0.860622	-0.853624	-0.839246	-0.811702	-0.804886	-0.791936	-0.783917	-0.780218	-0.771111	-0.769721	-0.760675	-0.759266	-0.75471	-0.755583	-0.764457	-0.76513	-0.757142	-0.723635	-0.721794	-0.732423	-0.744886	-0.737256	-0.749267	-0.740825	-0.762649	-0.855782	-0.849166	-0.859582	-0.837639	-0.836682	-0.825815	-0.85312	-0.847685
L-(+)-Citrulline	-0.87835	-0.87785	-0.88144	-0.883897	-0.87264	-0.860016	-0.854742	-0.853897	-0.871721	-0.874584	-0.873046	-0.876062	-0.927555	-0.927382	-0.915555	-0.901137	-0.934049	-0.926823	-0.910736	-0.899394	-0.893819	-0.88112	-0.865669	-0.865093	-0.841134	-0.840908	-0.832582	-0.829967	-0.824946	-0.824405	-0.831032	-0.832128	-0.823156	-0.792693	-0.791102	-0.80173	-0.815484	-0.808867	-0.825194	-0.820525	-0.842753	-0.918727	-0.912031	-0.92021	-0.899951	-0.894546	-0.883829	-0.920727	-0.916295
L-Glutamic acid	-0.883922	-0.883422	-0.886886	-0.889096	-0.877588	-0.865606	-0.860208	-0.858986	-0.877615	-0.880627	-0.879329	-0.882445	-0.933664	-0.933494	-0.921503	-0.907154	-0.939593	-0.932365	-0.916129	-0.906781	-0.901375	-0.888751	-0.872459	-0.872262	-0.846597	-0.846512	-0.838303	-0.835552	-0.830492	-0.829782	-0.836115	-0.837258	-0.828199	-0.798211	-0.796656	-0.807247	-0.821107	-0.814636	-0.831426	-0.827228	-0.849426	-0.923061	-0.916379	-0.92426	-0.904276	-0.898354	-0.887693	-0.925616	-0.921321
Liguiritigenin-7-O-β-D-apiosyl-4'-O-β-D-glucoside	0.580602	0.580306	0.580522	0.578332	0.568277	0.570414	0.565624	0.559681	0.581493	0.585283	0.587893	0.591065	0.616392	0.616322	0.607227	0.600012	0.611874	0.607736	0.596421	0.61891	0.618197	0.612065	0.591061	0.59623	0.557835	0.559754	0.556708	0.553245	0.549833	0.547077	0.546571	0.547881	0.541515	0.531079	0.530693	0.536192	0.545569	0.543918	0.559923	0.564108	0.576319	0.585599	0.581993	0.582312	0.574774	0.564193	0.558909	0.594793	0.594256
L-Pyroglutamic acid	-0.882452	-0.881956	-0.885191	-0.887	-0.875239	-0.864367	-0.858843	-0.857063	-0.876704	-0.879909	-0.878991	-0.882224	-0.932452	-0.932286	-0.920183	-0.906098	-0.937453	-0.930304	-0.914024	-0.907812	-0.902725	-0.890357	-0.872969	-0.873349	-0.84538	-0.84551	-0.837571	-0.834644	-0.829583	-0.828625	-0.834438	-0.835641	-0.826552	-0.797623	-0.796139	-0.806553	-0.820421	-0.814244	-0.831548	-0.828113	-0.850016	-0.919269	-0.912684	-0.920022	-0.90068	-0.894039	-0.883582	-0.922639	-0.9186
L-Tryptophan	-0.78167	-0.781201	-0.785872	-0.790665	-0.782436	-0.764034	-0.760231	-0.763161	-0.772165	-0.773415	-0.769568	-0.771446	-0.823226	-0.823043	-0.81339	-0.798976	-0.83503	-0.828162	-0.814313	-0.783714	-0.77672	-0.763873	-0.757501	-0.753194	-0.747297	-0.74568	-0.736592	-0.73545	-0.731046	-0.732204	-0.741442	-0.742018	-0.734331	-0.700588	-0.698717	-0.709219	-0.721264	-0.713514	-0.724479	-0.715351	-0.73683	-0.832436	-0.825916	-0.836674	-0.814642	-0.814624	-0.803856	-0.828833	-0.823252
MAM2201 N-pentanoic acid metabolite	0.648887	0.648551	0.649151	0.647339	0.636537	0.637179	0.632044	0.626298	0.649004	0.652925	0.655237	0.658586	0.688343	0.688257	0.678305	0.669856	0.684761	0.68003	0.667497	0.687637	0.686345	0.679115	0.657438	0.662291	0.623138	0.624938	0.621124	0.617542	0.613744	0.611064	0.611313	0.612679	0.605637	0.592357	0.591815	0.598216	0.608647	0.606349	0.623368	0.626834	0.640895	0.658085	0.653919	0.655122	0.645723	0.635065	0.62886	0.667049	0.66605
Manidipine	0.847949	0.847489	0.849535	0.849395	0.836807	0.831521	0.825571	0.821209	0.845021	0.849035	0.849938	0.853626	0.897601	0.897463	0.885204	0.87281	0.898068	0.891513	0.875534	0.88433	0.880905	0.870135	0.848114	0.851212	0.813229	0.814372	0.807953	0.804286	0.799378	0.797276	0.800456	0.8019	0.792952	0.76993	0.768833	0.778088	0.791554	0.786959	0.806153	0.806434	0.826258	0.872644	0.86672	0.871266	0.855563	0.84573	0.836569	0.879758	0.877055
MDDMA	0.788332	0.787908	0.789619	0.789151	0.777217	0.773231	0.767584	0.763052	0.786077	0.789977	0.791138	0.79467	0.834783	0.834658	0.823148	0.81183	0.834437	0.828399	0.813483	0.824316	0.821395	0.811582	0.790153	0.793525	0.756216	0.757462	0.751712	0.748149	0.743577	0.741411	0.743935	0.745329	0.736971	0.716427	0.715466	0.723936	0.73648	0.732449	0.750755	0.75166	0.769871	0.809371	0.803937	0.807712	0.793631	0.78387	0.775512	0.816682	0.814381
Melatonin	-0.842806	-0.842329	-0.845589	-0.847619	-0.836594	-0.82538	-0.820207	-0.818934	-0.836898	-0.839808	-0.838644	-0.841639	-0.8903	-0.890138	-0.87868	-0.865044	-0.895775	-0.888896	-0.873402	-0.865092	-0.859998	-0.848006	-0.832255	-0.832178	-0.807254	-0.807214	-0.799436	-0.796778	-0.791952	-0.791227	-0.797167	-0.798269	-0.789623	-0.761225	-0.759755	-0.769822	-0.783044	-0.776929	-0.793042	-0.789186	-0.810301	-0.879688	-0.873334	-0.880745	-0.861808	-0.856021	-0.845892	-0.882282	-0.878235
Meprednisone	-0.901021	-0.900553	-0.90144	-0.899017	-0.884081	-0.884717	-0.877618	-0.869771	-0.901055	-0.906453	-0.909576	-0.914197	-0.955729	-0.955608	-0.941821	-0.930032	-0.950969	-0.944385	-0.926999	-0.954233	-0.952367	-0.942272	-0.912435	-0.919038	-0.865222	-0.867671	-0.862316	-0.857384	-0.852113	-0.848449	-0.848914	-0.850797	-0.841029	-0.822353	-0.821584	-0.830508	-0.844987	-0.841729	-0.865234	-0.86987	-0.889454	-0.914322	-0.908517	-0.910312	-0.897118	-0.882489	-0.873829	-0.926578	-0.925132
Methyl (4aR,6S,7R,7aS)-1-(β-D-glucopyranosyloxy)-4a,7-dihydroxy-7-methyl-6-{[(2E)-3-phenyl-2-propenoyl]oxy}-1,4a,5,6,7,7a-hexahydrocyclopenta[c]pyran-4-carboxylate	0.539982	0.539708	0.53985	0.537709	0.528286	0.53056	0.52607	0.520395	0.540956	0.544533	0.54706	0.550042	0.573359	0.573294	0.564801	0.558154	0.568915	0.565084	0.554541	0.57628	0.575698	0.570057	0.550226	0.555186	0.518859	0.520701	0.517935	0.514666	0.51149	0.508861	0.508258	0.509492	0.503559	0.494119	0.493778	0.498851	0.507579	0.506119	0.521147	0.525239	0.536527	0.544035	0.540704	0.540861	0.534012	0.523978	0.519113	0.552802	0.552368
Methyl ibogamine-18-carboxylate	0.721824	0.721421	0.723897	0.725078	0.715253	0.707182	0.702561	0.700683	0.717535	0.720305	0.719838	0.722575	0.762978	0.762845	0.752845	0.741505	0.766379	0.760581	0.747211	0.744478	0.74055	0.73061	0.715542	0.716288	0.691643	0.691911	0.68561	0.683079	0.678933	0.677961	0.682333	0.683363	0.675894	0.652991	0.65183	0.660229	0.671594	0.666755	0.681317	0.679078	0.696799	0.750239	0.744917	0.750521	0.735158	0.729177	0.720765	0.753613	0.750496
Methyl n-({1-(methoxyacetyl)-4-[(methoxyacetyl)amino]-2-piperidinyl}carbonyl)tryptophanate	0.641497	0.641149	0.642701	0.642602	0.633084	0.629066	0.624567	0.621277	0.639273	0.642306	0.642983	0.645771	0.679055	0.67895	0.669679	0.660298	0.679424	0.674464	0.662376	0.668977	0.66638	0.658228	0.641588	0.643922	0.615227	0.616089	0.611228	0.608457	0.604744	0.603158	0.605573	0.606664	0.599895	0.582461	0.58163	0.588635	0.598821	0.59534	0.609852	0.610051	0.625053	0.660219	0.655736	0.659184	0.647294	0.639868	0.632934	0.665587	0.663538
Methyl N-(1-phenylethyl)-[4-(4-chlorophenoxy)anilino]methanimidothioate	-0.715466	-0.715058	-0.718082	-0.720259	-0.71121	-0.700444	-0.696208	-0.695767	-0.709824	-0.712068	-0.710649	-0.713051	-0.755396	-0.755254	-0.745678	-0.733827	-0.761092	-0.755177	-0.742104	-0.731483	-0.726805	-0.716356	-0.704268	-0.703543	-0.685068	-0.684788	-0.677893	-0.675843	-0.671757	-0.671427	-0.67705	-0.677916	-0.670628	-0.645367	-0.64404	-0.652768	-0.663958	-0.658443	-0.671502	-0.667363	-0.685583	-0.749356	-0.743864	-0.750761	-0.733989	-0.72991	-0.721097	-0.750622	-0.746902
Methyl picolinate	-0.831334	-0.830853	-0.834774	-0.838022	-0.828001	-0.813515	-0.808838	-0.809342	-0.823784	-0.826035	-0.823701	-0.826271	-0.877115	-0.876942	-0.866056	-0.85185	-0.885395	-0.878401	-0.86334	-0.845346	-0.83935	-0.826783	-0.814771	-0.812882	-0.795667	-0.794952	-0.786478	-0.784422	-0.779693	-0.779761	-0.787216	-0.788112	-0.779726	-0.748545	-0.746878	-0.757307	-0.770255	-0.763333	-0.777525	-0.771344	-0.792984	-0.874802	-0.868266	-0.877239	-0.856647	-0.853228	-0.842649	-0.874789	-0.870015
Methyldienolone	-0.860093	-0.859613	-0.862507	-0.863812	-0.852035	-0.842698	-0.837157	-0.834775	-0.855123	-0.858475	-0.858016	-0.861309	-0.909217	-0.909061	-0.897111	-0.883661	-0.913034	-0.906142	-0.890193	-0.887741	-0.883139	-0.871357	-0.853113	-0.854151	-0.82418	-0.824555	-0.817112	-0.814051	-0.809107	-0.807885	-0.812964	-0.814207	-0.805296	-0.778265	-0.776899	-0.786866	-0.800416	-0.794723	-0.812215	-0.809741	-0.830791	-0.89337	-0.887051	-0.893591	-0.875443	-0.868128	-0.858153	-0.897601	-0.893951
N-({(2r,4s,5r)-5-[2-methyl-6-(2-thienyl)-4-pyrimidinyl]-1-azabicyclo[2.2.2]oct-2-yl}methyl)cyclobutanecarboxamide	-0.839738	-0.839251	-0.84329	-0.84671	-0.836683	-0.821669	-0.816992	-0.817697	-0.831919	-0.834123	-0.831634	-0.834186	-0.885863	-0.885686	-0.874737	-0.860302	-0.894548	-0.88746	-0.872272	-0.853	-0.846835	-0.834059	-0.82232	-0.820209	-0.803644	-0.802846	-0.794196	-0.792183	-0.787409	-0.787566	-0.795274	-0.796158	-0.787703	-0.755853	-0.754144	-0.764735	-0.777804	-0.770712	-0.784857	-0.778348	-0.800297	-0.884437	-0.877806	-0.887055	-0.866041	-0.862844	-0.852092	-0.884137	-0.879227
N-(2-furylmethyl)-3-[(2s,5as,8ar)-1-methyl-5-oxodecahydropyrrolo[3,2-e][1,4]diazepin-2-yl]propanamide	0.820734	0.820289	0.8223	0.822218	0.810071	0.804807	0.799067	0.794921	0.817827	0.821685	0.822508	0.826061	0.868747	0.868613	0.856766	0.844736	0.869324	0.86297	0.847513	0.855604	0.852247	0.841791	0.820628	0.823549	0.787103	0.788181	0.781933	0.778408	0.773658	0.771658	0.774805	0.776194	0.767539	0.74512	0.744048	0.753028	0.766057	0.761572	0.780077	0.780245	0.799469	0.844943	0.839198	0.843669	0.828388	0.818969	0.810077	0.851718	0.849068
N-(4-{[(2s)-2-{3-[2-(4-acetyl-1-piperazinyl)-4-pyridinyl]-1,2,4-oxadiazol-5-yl}-1-pyrrolidinyl]methyl}phenyl)acetamide	-0.734936	-0.734565	-0.734616	-0.73145	-0.718452	-0.722239	-0.716042	-0.707962	-0.736608	-0.741602	-0.74528	-0.749417	-0.780578	-0.780493	-0.768849	-0.759955	-0.773948	-0.768777	-0.754382	-0.785948	-0.785353	-0.777823	-0.750121	-0.757238	-0.706307	-0.70895	-0.705348	-0.700785	-0.696456	-0.69272	-0.691575	-0.693294	-0.685191	-0.672982	-0.672562	-0.679366	-0.691264	-0.689456	-0.710254	-0.716303	-0.731503	-0.73902	-0.734541	-0.734419	-0.725483	-0.711365	-0.704862	-0.751472	-0.751039
N(6)-oh-me-adenosine	0.614268	0.613915	0.616676	0.618836	0.611267	0.601223	0.597685	0.597719	0.609021	0.610803	0.609307	0.611279	0.648301	0.648175	0.640051	0.6297	0.653864	0.648737	0.637566	0.626155	0.621911	0.612768	0.603214	0.602168	0.588029	0.587631	0.581524	0.579896	0.576395	0.576295	0.581496	0.582195	0.575971	0.553542	0.552352	0.559962	0.569547	0.564604	0.575417	0.571308	0.587141	0.645022	0.640244	0.646554	0.631707	0.628741	0.621037	0.645508	0.64213
N-[3-(tert-Butyl)-1-phenyl-1H-pyrazol-5-yl]-2,3,4,5,6-pentamethylbenzenesulfonamide	-0.799278	-0.798819	-0.802334	-0.805005	-0.795061	-0.782375	-0.777724	-0.777571	-0.792643	-0.795031	-0.793217	-0.795827	-0.84368	-0.843518	-0.832901	-0.819517	-0.850598	-0.843949	-0.829388	-0.815637	-0.810223	-0.798409	-0.785583	-0.784424	-0.765203	-0.76476	-0.756904	-0.754722	-0.750164	-0.749946	-0.756535	-0.757466	-0.749351	-0.720521	-0.718997	-0.728843	-0.741326	-0.734993	-0.749254	-0.744173	-0.764684	-0.838502	-0.832316	-0.84034	-0.821235	-0.817119	-0.807161	-0.839422	-0.835115
N-{[(2R,4S,5R)-5-(3-Cyclohexyl-1-methyl-1H-pyrazol-5-yl)-1-azabicyclo[2.2.2]oct-2-yl]methyl}-4-morpholinecarboxamide	0.824065	0.823623	0.825313	0.82465	0.812055	0.808367	0.802405	0.797422	0.821949	0.826112	0.827491	0.831237	0.87277	0.872642	0.860552	0.848827	0.872007	0.865724	0.850101	0.862794	0.859876	0.849722	0.826829	0.830607	0.790576	0.791974	0.786075	0.782272	0.777488	0.775114	0.77753	0.779014	0.770257	0.749225	0.74825	0.757034	0.77016	0.766071	0.785445	0.786723	0.805646	0.845067	0.839424	0.843138	0.828686	0.818162	0.809508	0.853069	0.850772
N-{4-[(2r,3r)-3-(hydroxymethyl)-4-methyl-5-oxo-2-morpholinyl]phenyl}-2,2-dimethylpropanamide	0.747928	0.747535	0.748545	0.747016	0.734948	0.73415	0.728422	0.72259	0.74729	0.75153	0.753663	0.75735	0.792927	0.792822	0.781539	0.77146	0.790092	0.784545	0.770199	0.789012	0.787087	0.778421	0.755019	0.759798	0.71798	0.719751	0.714995	0.711121	0.706757	0.704019	0.705023	0.706512	0.698459	0.681729	0.681006	0.688607	0.70059	0.697541	0.716392	0.71932	0.735892	0.761714	0.756792	0.758925	0.747233	0.735976	0.728559	0.770891	0.769389
N1-Phenethyl-2-[3-(4-hydroxyphenyl)propanoyl]hydrazine-1-carbothioamide	0.43979	0.439542	0.441214	0.442222	0.436434	0.430723	0.428006	0.427269	0.436778	0.438322	0.437763	0.439342	0.464617	0.464533	0.458537	0.451453	0.467356	0.463775	0.45568	0.451747	0.449129	0.442902	0.434537	0.434572	0.421263	0.42127	0.417245	0.415834	0.413315	0.412904	0.415938	0.416521	0.412003	0.397315	0.396557	0.40179	0.408693	0.405538	0.414017	0.412102	0.423087	0.458744	0.455439	0.459238	0.449436	0.446321	0.44106	0.460204	0.458124
N-Acetyl-D-alloisoleucine	-0.844749	-0.844258	-0.848335	-0.8518	-0.841729	-0.826559	-0.821863	-0.822606	-0.836849	-0.839055	-0.836528	-0.839087	-0.891128	-0.890949	-0.879943	-0.865408	-0.89992	-0.892786	-0.877512	-0.857936	-0.851715	-0.838848	-0.827107	-0.824949	-0.808427	-0.807611	-0.798894	-0.796881	-0.792079	-0.792251	-0.800037	-0.800922	-0.792419	-0.760318	-0.758595	-0.769258	-0.782403	-0.775252	-0.789448	-0.782855	-0.80495	-0.889852	-0.883175	-0.892512	-0.871336	-0.868164	-0.857336	-0.8895	-0.884546
N-Acetylserotonin	-0.669201	-0.668809	-0.672282	-0.675456	-0.667774	-0.654574	-0.651	-0.652197	-0.662349	-0.663882	-0.661471	-0.663366	-0.705574	-0.705428	-0.696853	-0.685077	-0.713533	-0.707809	-0.695786	-0.676896	-0.671633	-0.661185	-0.653101	-0.650765	-0.640221	-0.639341	-0.632159	-0.630759	-0.626965	-0.627373	-0.634091	-0.634727	-0.62804	-0.601515	-0.600076	-0.608695	-0.619076	-0.613104	-0.623762	-0.617719	-0.635503	-0.707377	-0.701996	-0.709966	-0.692531	-0.690808	-0.682027	-0.706211	-0.702017
NAPIE	0.853972	0.853508	0.855617	0.855563	0.842944	0.837384	0.831421	0.82715	0.850904	0.854903	0.855731	0.859418	0.903903	0.903763	0.891446	0.878911	0.904573	0.897957	0.881879	0.890059	0.886542	0.875644	0.853711	0.856705	0.818964	0.820068	0.813548	0.809894	0.804953	0.802891	0.806204	0.807645	0.798643	0.775238	0.774118	0.783474	0.797028	0.79234	0.811552	0.811669	0.831691	0.879334	0.87335	0.878043	0.862096	0.852352	0.843085	0.886321	0.883544
N-benzyl-2-[(3r,4s)-3-{[5-(phenoxymethyl)-1,2-oxazol-3-yl]methyl}-4-piperidinyl]acetamide	-0.872142	-0.87168	-0.873142	-0.871863	-0.858137	-0.855821	-0.849314	-0.843224	-0.870701	-0.875395	-0.877403	-0.881546	-0.924184	-0.924055	-0.911066	-0.899007	-0.922041	-0.915489	-0.898851	-0.916825	-0.914187	-0.903783	-0.877921	-0.88276	-0.836978	-0.83877	-0.832899	-0.828611	-0.823534	-0.820659	-0.822476	-0.824135	-0.814802	-0.794011	-0.79308	-0.802145	-0.81608	-0.812165	-0.833458	-0.835911	-0.855563	-0.891085	-0.885237	-0.888397	-0.873989	-0.861789	-0.852903	-0.900746	-0.898678
N-Benzylformamide	-0.774258	-0.773796	-0.778343	-0.782952	-0.774705	-0.756861	-0.753046	-0.755751	-0.765036	-0.766344	-0.762665	-0.764568	-0.815539	-0.81536	-0.805752	-0.791559	-0.82691	-0.820131	-0.806388	-0.777173	-0.770354	-0.757711	-0.751006	-0.746942	-0.740278	-0.738753	-0.72984	-0.728646	-0.72428	-0.725339	-0.734312	-0.734904	-0.727274	-0.694205	-0.692376	-0.702722	-0.714663	-0.707086	-0.718138	-0.709361	-0.730546	-0.823752	-0.817324	-0.827794	-0.806185	-0.805911	-0.795311	-0.82047	-0.81503
N-Butylscopolamine	0.715516	0.715133	0.716602	0.716031	0.705097	0.701884	0.696709	0.692387	0.713674	0.717286	0.71848	0.721732	0.757803	0.757691	0.747195	0.737012	0.757149	0.751693	0.738128	0.749119	0.746583	0.737763	0.717897	0.721172	0.686437	0.687648	0.682524	0.679223	0.67507	0.673011	0.675114	0.676402	0.668799	0.650527	0.64968	0.657309	0.668705	0.665152	0.681969	0.683071	0.699504	0.733774	0.728873	0.732103	0.719549	0.710418	0.702902	0.740714	0.738717
Nefopam	-0.89692	-0.896422	-0.899315	-0.900455	-0.888023	-0.878892	-0.873038	-0.870244	-0.892042	-0.895647	-0.895377	-0.898879	-0.948337	-0.948176	-0.935641	-0.921748	-0.951808	-0.944658	-0.927986	-0.92716	-0.922533	-0.910377	-0.890729	-0.892132	-0.859575	-0.860086	-0.852466	-0.849173	-0.844013	-0.8426	-0.847614	-0.848944	-0.839626	-0.811998	-0.810612	-0.820918	-0.835065	-0.829285	-0.847827	-0.845667	-0.867474	-0.93037	-0.923827	-0.930354	-0.911767	-0.903734	-0.893435	-0.935236	-0.931568
Nipecotic acid	0.814224	0.813783	0.815762	0.815654	0.803585	0.798437	0.792733	0.788582	0.811377	0.815218	0.816061	0.819593	0.861879	0.861747	0.849984	0.838067	0.862389	0.85609	0.840751	0.848991	0.845682	0.835324	0.814253	0.81719	0.780873	0.781957	0.775776	0.772267	0.767554	0.765552	0.76864	0.770022	0.761433	0.73926	0.738201	0.7471	0.760027	0.755597	0.773992	0.774211	0.793264	0.838087	0.832394	0.836794	0.821675	0.812281	0.803472	0.844865	0.842252
N-Isovalerylglycine	0.645569	0.645209	0.647385	0.648371	0.639537	0.632509	0.628352	0.626575	0.641829	0.644341	0.643989	0.646459	0.682435	0.682317	0.67335	0.66325	0.685316	0.680142	0.668172	0.666274	0.662815	0.653967	0.640294	0.641062	0.61861	0.618888	0.613296	0.611002	0.607291	0.606379	0.6102	0.611132	0.604444	0.584137	0.58311	0.590594	0.600764	0.596486	0.609605	0.607734	0.623538	0.670588	0.665843	0.670762	0.657129	0.651651	0.644161	0.673748	0.671004
N-phenyl-2-[(3r,4s)-3-({5-[(phenylsulfanyl)methyl]-1,2-oxazol-3-yl}methyl)-4-piperidinyl]acetamide	0.740517	0.740104	0.74265	0.743871	0.733798	0.725491	0.720754	0.718841	0.736104	0.738941	0.738453	0.741258	0.782729	0.782593	0.772337	0.760698	0.78624	0.78029	0.766576	0.763697	0.759659	0.749457	0.734026	0.734777	0.70955	0.70982	0.703349	0.700758	0.696504	0.695513	0.700011	0.701066	0.693405	0.669884	0.668691	0.677311	0.68897	0.683999	0.698926	0.696609	0.714796	0.769723	0.764261	0.770023	0.754248	0.748129	0.739495	0.773164	0.769961
N-[4-(Aminosulfonyl)benzyl]-2,2-dimethyl-6-chromanesulfonamide	0.842239	0.84177	0.844604	0.845882	0.834351	0.825204	0.819779	0.817448	0.837371	0.840652	0.840202	0.843426	0.890343	0.89019	0.878488	0.865317	0.894083	0.887334	0.871716	0.869305	0.864798	0.85326	0.835398	0.836413	0.807071	0.807438	0.800149	0.797151	0.79231	0.791114	0.796089	0.797306	0.78858	0.762108	0.76077	0.77053	0.783799	0.778223	0.79535	0.792925	0.813539	0.874833	0.868644	0.87505	0.857277	0.850116	0.840347	0.878973	0.875398
Ononin	-0.865916	-0.865427	-0.868703	-0.870657	-0.859239	-0.848079	-0.842719	-0.841226	-0.860027	-0.863083	-0.862011	-0.865129	-0.914825	-0.91466	-0.902843	-0.888913	-0.920146	-0.913101	-0.897158	-0.889653	-0.884522	-0.87228	-0.855725	-0.855837	-0.829452	-0.829482	-0.821576	-0.818785	-0.813824	-0.812996	-0.81893	-0.820083	-0.811185	-0.782342	-0.780855	-0.791146	-0.80474	-0.798551	-0.815286	-0.811574	-0.833183	-0.903061	-0.896561	-0.904001	-0.884746	-0.878559	-0.868214	-0.905998	-0.901922
Ornithine	-0.804588	-0.804127	-0.807609	-0.810199	-0.800121	-0.787622	-0.782907	-0.782613	-0.798045	-0.800499	-0.798767	-0.801424	-0.84937	-0.849208	-0.838487	-0.825074	-0.856104	-0.849428	-0.834753	-0.821688	-0.816316	-0.804482	-0.791291	-0.790269	-0.770334	-0.769942	-0.762097	-0.759856	-0.755265	-0.754983	-0.761489	-0.762442	-0.754262	-0.725492	-0.723975	-0.733847	-0.74642	-0.740116	-0.754607	-0.749681	-0.770264	-0.843509	-0.837303	-0.845249	-0.826169	-0.821843	-0.811866	-0.844639	-0.840366
Oxaprozin	-0.714874	-0.714441	-0.719039	-0.724003	-0.716873	-0.698453	-0.695172	-0.698669	-0.705381	-0.706236	-0.702167	-0.703705	-0.752383	-0.752209	-0.743575	-0.730041	-0.764517	-0.758139	-0.745576	-0.713039	-0.706192	-0.694098	-0.68991	-0.685128	-0.68316	-0.681368	-0.672683	-0.671902	-0.667888	-0.669312	-0.678502	-0.67894	-0.671976	-0.639644	-0.637832	-0.647668	-0.65864	-0.651138	-0.660376	-0.650923	-0.670943	-0.764596	-0.758509	-0.76912	-0.748082	-0.74913	-0.739008	-0.760106	-0.754639
Pendimethalin	-0.65729	-0.656903	-0.66035	-0.66353	-0.656027	-0.642891	-0.639402	-0.640665	-0.650473	-0.651948	-0.649521	-0.651363	-0.692961	-0.692817	-0.684416	-0.672812	-0.700923	-0.69529	-0.683492	-0.66445	-0.659231	-0.648932	-0.641168	-0.638784	-0.628795	-0.627897	-0.620803	-0.619456	-0.615732	-0.616171	-0.622849	-0.623464	-0.616903	-0.590693	-0.589268	-0.597758	-0.60795	-0.60204	-0.612424	-0.606369	-0.623877	-0.69514	-0.689841	-0.697753	-0.680532	-0.678954	-0.670301	-0.693866	-0.689707
Philanthotoxin 74	0.720066	0.719691	0.720497	0.718732	0.706913	0.70695	0.701335	0.695306	0.719857	0.724085	0.726418	0.730058	0.76364	0.763542	0.752581	0.743055	0.760233	0.754942	0.741078	0.761495	0.75987	0.751701	0.728341	0.733369	0.691374	0.693239	0.688849	0.684986	0.680777	0.677957	0.678548	0.680026	0.67224	0.656879	0.656234	0.663435	0.674993	0.672267	0.690817	0.694195	0.709958	0.731671	0.726995	0.728658	0.717851	0.706475	0.699473	0.741112	0.739849
Phthalophenone	0.528495	0.528227	0.528401	0.526368	0.517188	0.519242	0.514869	0.509403	0.529361	0.532832	0.535245	0.538144	0.561108	0.561044	0.552753	0.546209	0.556903	0.553144	0.542836	0.56362	0.563002	0.557443	0.538212	0.542975	0.507791	0.50956	0.506813	0.503642	0.500535	0.498001	0.497491	0.498689	0.49289	0.483491	0.483146	0.488136	0.496674	0.4952	0.509823	0.513708	0.524798	0.532818	0.529545	0.529782	0.522982	0.513277	0.508486	0.541269	0.540805
PPG Acrylate n9	0.756344	0.755932	0.757843	0.757869	0.746745	0.741614	0.736359	0.732682	0.753523	0.757029	0.75769	0.760933	0.800503	0.800378	0.789494	0.778347	0.801269	0.795397	0.781171	0.787827	0.784655	0.774958	0.755744	0.758287	0.725302	0.72624	0.720417	0.717215	0.71284	0.711061	0.714091	0.715356	0.707391	0.686472	0.685467	0.693783	0.705783	0.701576	0.71849	0.718452	0.736233	0.779232	0.773915	0.778172	0.763933	0.75544	0.747198	0.785265	0.782759
PTI-1	-0.830632	-0.830154	-0.833881	-0.83679	-0.826547	-0.812998	-0.80821	-0.808238	-0.823552	-0.825968	-0.823957	-0.826627	-0.876662	-0.876492	-0.865503	-0.851513	-0.884157	-0.877226	-0.862118	-0.846782	-0.841052	-0.828695	-0.815743	-0.814345	-0.795156	-0.794624	-0.786373	-0.784167	-0.779433	-0.77929	-0.786308	-0.787255	-0.778837	-0.748538	-0.746931	-0.757216	-0.770179	-0.763503	-0.778142	-0.772608	-0.79401	-0.87215	-0.865692	-0.874209	-0.854151	-0.850117	-0.839705	-0.872831	-0.868272
PTI-2	-0.885734	-0.88524	-0.888274	-0.889713	-0.87765	-0.867772	-0.862099	-0.859781	-0.880485	-0.883888	-0.883325	-0.886686	-0.936242	-0.93608	-0.923805	-0.909896	-0.940393	-0.93328	-0.916872	-0.913594	-0.908781	-0.896591	-0.878074	-0.879003	-0.848705	-0.84904	-0.841313	-0.838204	-0.833115	-0.831917	-0.83727	-0.838535	-0.829369	-0.801289	-0.799866	-0.810168	-0.824115	-0.818184	-0.836066	-0.833336	-0.855076	-0.920548	-0.91402	-0.920883	-0.902047	-0.894689	-0.884372	-0.924707	-0.920889
L-Isoleucine	0.566444	0.566153	0.566508	0.564627	0.554992	0.556376	0.55179	0.546351	0.566961	0.570532	0.572836	0.575852	0.601144	0.601072	0.592285	0.585091	0.597325	0.593245	0.582251	0.602188	0.601294	0.59516	0.575389	0.580061	0.544111	0.545844	0.542709	0.539445	0.536123	0.533594	0.533428	0.534666	0.528485	0.517655	0.517233	0.522701	0.53183	0.530037	0.545304	0.548901	0.56098	0.572769	0.569197	0.569847	0.562103	0.552248	0.546972	0.581213	0.580529
Rhusflavanone	0.651863	0.651521	0.652403	0.651076	0.640563	0.639852	0.634861	0.629786	0.651299	0.654992	0.656846	0.660058	0.691078	0.690986	0.681154	0.672366	0.688619	0.683784	0.671282	0.687635	0.685953	0.678397	0.658016	0.662173	0.625758	0.627299	0.62315	0.619777	0.615973	0.61359	0.614473	0.61577	0.608751	0.594156	0.593525	0.600153	0.610595	0.607934	0.624357	0.626899	0.641345	0.663909	0.659618	0.661485	0.651286	0.641485	0.635018	0.671896	0.670583
Tentoxin	0.870517	0.870055	0.871561	0.870366	0.856723	0.854184	0.847717	0.841756	0.868964	0.873608	0.875534	0.879644	0.92239	0.922261	0.909324	0.897238	0.920443	0.913889	0.897297	0.914588	0.911891	0.901457	0.875877	0.880587	0.835378	0.837122	0.831209	0.826967	0.821902	0.819083	0.821002	0.822645	0.813339	0.792378	0.791434	0.800516	0.814418	0.810451	0.831592	0.833883	0.853552	0.889893	0.884038	0.887303	0.872795	0.86077	0.851861	0.899366	0.89725
Tobramycin	-0.760349	-0.759976	-0.759378	-0.754953	-0.740717	-0.747795	-0.740992	-0.731009	-0.763669	-0.769409	-0.774307	-0.778942	-0.808554	-0.808479	-0.796048	-0.787544	-0.799038	-0.79388	-0.778783	-0.820482	-0.820763	-0.813655	-0.781741	-0.790777	-0.731284	-0.734642	-0.731656	-0.726412	-0.721905	-0.717316	-0.714659	-0.716613	-0.708099	-0.698393	-0.698159	-0.704738	-0.717134	-0.716085	-0.739173	-0.747624	-0.762602	-0.758034	-0.753647	-0.751986	-0.744506	-0.727787	-0.721602	-0.773289	-0.773563
trans-3-Indoleacrylic acid	-0.735903	-0.735464	-0.739771	-0.744124	-0.736267	-0.719381	-0.715746	-0.71828	-0.727175	-0.728432	-0.724961	-0.726778	-0.775163	-0.774992	-0.765851	-0.752378	-0.785908	-0.779469	-0.766402	-0.738848	-0.732388	-0.720386	-0.713937	-0.710114	-0.703619	-0.702184	-0.69373	-0.692584	-0.688433	-0.689423	-0.697916	-0.698483	-0.691228	-0.659866	-0.658132	-0.667956	-0.679307	-0.672124	-0.682666	-0.674376	-0.694493	-0.782791	-0.776687	-0.786603	-0.766105	-0.765796	-0.755733	-0.779728	-0.774574
trans-Cinnamic acid	-0.850125	-0.849648	-0.852764	-0.854507	-0.843177	-0.832703	-0.827381	-0.825667	-0.844587	-0.847674	-0.846789	-0.849904	-0.898293	-0.898133	-0.886473	-0.872904	-0.903112	-0.896225	-0.880541	-0.874553	-0.869651	-0.857736	-0.840987	-0.841353	-0.814411	-0.814536	-0.806887	-0.804067	-0.799192	-0.798269	-0.80387	-0.805029	-0.796273	-0.768402	-0.766973	-0.777006	-0.790365	-0.784414	-0.801084	-0.797774	-0.818875	-0.885596	-0.879252	-0.886322	-0.867688	-0.861291	-0.851217	-0.888842	-0.88495
Trenbolone	-0.814089	-0.81361	-0.817958	-0.822039	-0.812843	-0.796184	-0.791912	-0.793676	-0.80545	-0.807206	-0.804065	-0.806303	-0.858149	-0.857969	-0.84761	-0.833152	-0.868337	-0.861338	-0.84675	-0.822049	-0.815475	-0.802635	-0.793421	-0.790261	-0.778729	-0.77754	-0.768661	-0.767058	-0.762449	-0.763082	-0.771535	-0.772275	-0.764165	-0.731341	-0.729551	-0.740124	-0.752737	-0.745316	-0.757982	-0.750213	-0.771989	-0.861777	-0.855183	-0.865171	-0.843624	-0.841931	-0.831146	-0.859905	-0.854666
UDP-N-acetylglucosamine	0.884173	0.883706	0.885078	0.883586	0.869537	0.867725	0.861062	0.854612	0.882982	0.887837	0.890059	0.89432	0.937099	0.936971	0.923738	0.911631	0.934476	0.927867	0.910964	0.930722	0.9282	0.917768	0.890996	0.896186	0.848617	0.85054	0.844714	0.840278	0.835127	0.832089	0.83368	0.835392	0.825908	0.805327	0.804418	0.81353	0.827671	0.823842	0.845696	0.848556	0.868351	0.902265	0.896379	0.899322	0.885015	0.872288	0.863371	0.912463	0.910489
β-Estradiol-17β-glucuronide	0.810236	0.809803	0.811404	0.810644	0.798187	0.794856	0.788958	0.783906	0.808305	0.812451	0.81391	0.817626	0.858216	0.858092	0.846169	0.834706	0.857217	0.851058	0.835678	0.849004	0.846219	0.836299	0.813486	0.817357	0.777362	0.778794	0.773063	0.769275	0.764569	0.762167	0.764405	0.76588	0.757258	0.736853	0.735913	0.744507	0.75742	0.753477	0.772673	0.774134	0.792669	0.830274	0.824748	0.828257	0.814213	0.803667	0.795209	0.838364	0.836173
[truncated: 372 more columns]

## Sheet: Sheet1
						(+/-)9(10)-epome
						(1R,9S)-11-(1-Acetyl-4-piperidinyl)-5-{2-[(dimethylamino)methyl]phenyl}-7,11-diazatricyclo[7.3.1.02,7]trideca-2,4-dien-6-one
						(1r,9s)-5-[4-(methylsulfanyl)phenyl]-11-(tetrahydro-2h-pyran-4-yl)-7,11-diazatricyclo[7.3.1.02,7]trideca-2,4-dien-6-one
						(2R,2'R,4a'S,6'R,8a'S)-4,6'-Dihydroxy-2',5',5',8a'-tetramethyl-3',4',4a',5',6',7,7',8,8',8a'-decahydro-2'H-spiro[furo[2,3-E]isoindole-2,1'-naphthalen]-6(3H)-one
						(2s)-n-cyclopropyl-2-{(1s,7s,8s,8as)-7-[(ethylcarbamoyl)amino]-1-hydroxy-4a,8-dimethyldecahydro-2-naphthalenyl}propanamide
						(3R,4S,6R)-6-{[4-(1-Cyclopenten-1-yl)-1H-1,2,3-triazol-1-yl]methyl}-N-phenylquinuclidine-3-carboxamide
						(S)-Binol
						[(3R,4S)-3-(3,4-Dihydro-1-isoquinolinylmethyl)-1-(3-phenylpropanoyl)-4-piperidinyl]acetic acid
						{(2R,4S,5R)-5-[3-(3,4-Dimethoxyphenyl)-1-methyl-1H-pyrazol-5-yl]-1-azabicyclo[2.2.2]oct-2-yl}methyl (4-acetylphenyl)carbamate
						1-(3-Cyanophenyl)-3-{[(2R,4S,5R)-5-(3-cyclohexyl-1-methyl-1H-pyrazol-5-yl)-1-azabicyclo[2.2.2]oct-2-yl]methyl}urea
						1-(4,7-Dimethylpyrazolo[5,1-c][1,2,4]triazin-3-yl)ethan-1-one
						1-(4-methoxyphenyl)-3-{[(2r,4s,5s)-5-(4-thiomorpholinylmethyl)-1-azabicyclo[2.2.2]oct-2-yl]methyl}urea
						1-(4-methyl-1-piperazinyl)-2-[(3r,4s)-3-({5-[4-(2-methyl-2-propanyl)phenyl]-1,2-oxazol-3-yl}methyl)-4-piperidinyl]ethanone
						1,9b-Dihydroxy-6,6,9a-trimethyl-5,5a,6,7,8,9,9a,9b-octahydronaphtho[1,2-c]furan-3(1H)-one
						1-[(2R,4S,5R)-5-(3-Cyclopentyl-1-methyl-1H-pyrazol-5-yl)-1-azabicyclo[2.2.2]oct-2-yl]-N-(4-methoxybenzyl)methanamine
						1-[5-(Trifluoromethyl)-2-pyridyl]piperidine-4-carboxylic acid
						1-{[(2R,4S,5S)-5-{[Allyl(methyl)amino]methyl}-1-azabicyclo[2.2.2]oct-2-yl]methyl}-3-[4-(trifluoromethoxy)phenyl]urea
						10-Nitrolinoleate
						13(S)-HOTrE
						15-keto Prostaglandin E1
						16,16-Dimethyl prostaglandin A2
						17-6-keto prostaglandin f1
						1-O-{(3β,5ξ,9ξ,18ξ)-3-[(3-O-Hexopyranosylhexopyranuronosyl)oxy]-28-oxoolean-12-en-28-yl}hexopyranose
						2-(6-Hydroxyhexyl)-3-methylenesuccinic acid
						2-[(2-Oxo-2-{4-[4-(trifluoromethyl)-2-pyrimidinyl]-1,4-diazepan-1-yl}ethyl)sulfanyl]acetic acid
						2-Benzylidene-6-(morpholinomethyl)cyclohexan-1-one
						2-Methoxyestrone
						2-methoxy-n-(5-{5-[(2s)-1-(1-methyl-4-piperidinyl)-2-pyrrolidinyl]-1,2,4-oxadiazol-3-yl}-2-pyridinyl)acetamide
						2-trans-Hexadecenoic acid
						3,12-Dihydroxy-13-methoxypodocarpa-8,11,13-trien-7-one
						3,4-Methylenedioxy-α-pyrrolidinopropiophenone
						3-{4-[4-(2-Methoxyphenyl)piperidino]-3-nitrophenyl}-N'-[4-(trifluoromethyl)benzoyl]acrylohydrazide
						3-{5-[(2s)-1-(cyclohexylmethyl)-2-pyrrolidinyl]-1,2,4-oxadiazol-3-yl}-2-(2-methoxyethoxy)pyridine
						3-Hydroxybutyric acid
						3-Hydroxycarbofuran
						3-Methylhippuric acid
						4,5-Dicaffeoylquinic acid
						4-fluoro-n-{[(1s,4s,6s)-6-isopropyl-3-methyl-4-{2-oxo-2-[(2-pyridinylmethyl)amino]ethyl}-2-cyclohexen-1-yl]methyl}benzamide
						4-Methoxybenzaldehyde N-[6-(tert-butyl)thieno[3,2-d]pyrimidin-4-yl]hydrazone
						4-Methoxycinnamaldehyde
						4-Methoxythiophenol
						4-O-Methylpinosylvic acid
						4-Oxoproline
						4-Phenyl-3-buten-2-one
						5-Fluoro-3,5-AB-PFUPPYCA
						5-methoxy-2-[(3s)-1-(1-methyl-4-piperidinyl)-3-pyrrolidinyl]-1h-benzimidazole
						6',7',10,11-Tetramethoxy-1',2'-didehydroemetan
						6-Gingerol
						6-Hydroxy-1-(hydroxymethyl)-5-{2-[2-(hydroxymethyl)-1-pyrrolidinyl]-2-oxoethyl}-1,4a-dimethyldecahydro-2-naphthalenyl [3-(trifluoromethyl)phenyl]carbamate
						6β-Hydroxy-21-desacetyl deflazacort
						6β-Oxycodol N-oxide
						7-{[(1S,4aS,6R,8aR)-6-Hydroxy-5,5,8a-trimethyl-2-methylenedecahydro-1-naphthalenyl]methoxy}-2H-chromen-2-one
						8,9-Dimethoxy-2-(2-phenyldiazenyl)-3-(2-thienyl)-5,6-dihydropyrrolo[2,1-a]isoquinoline-1-carbonitrile
						Amisulpride N-oxide
						Arnicolide D
						Azobenzene
						Bambuterol
						Betaxolol
						Biocytin
						Carbamazepine
						Carteolol
						Crotetamide
						Cycloheximide
						Cytidine
						D-(-)-Glutamine
						Desmethyl thiosildenafil
						Desomorphine
						D-Glutamic acid
						D-Mannose 6-phosphate
						Docosahexaenoic acid
						Estriol
						Ethyl 3-({[(3R,4S)-4-{2-[(3,4-dimethoxybenzyl)amino]-2-oxoethyl}-3-ethyl-1-piperidinyl]carbonyl}amino)benzoate
						Fumaric acid
						Griseofulvin
						Hydroxyacetildenafil
						Indole-3-acrylic acid
						L-(+)-Citrulline
						L-Glutamic acid
						Liguiritigenin-7-O-β-D-apiosyl-4'-O-β-D-glucoside
						L-Isoleucine
						L-Pyroglutamic acid
						L-Tryptophan
						MAM2201 N-pentanoic acid metabolite
						Manidipine
						MDDMA
						Melatonin
						Meprednisone
						Methyl (4aR,6S,7R,7aS)-1-(β-D-glucopyranosyloxy)-4a,7-dihydroxy-7-methyl-6-{[(2E)-3-phenyl-2-propenoyl]oxy}-1,4a,5,6,7,7a-hexahydrocyclopenta[c]pyran-4-carboxylate
						Methyl ibogamine-18-carboxylate
						Methyl n-({1-(methoxyacetyl)-4-[(methoxyacetyl)amino]-2-piperidinyl}carbonyl)tryptophanate
						Methyl N-(1-phenylethyl)-[4-(4-chlorophenoxy)anilino]methanimidothioate
						Methyl picolinate
						Methyldienolone
						N-({(2r,4s,5r)-5-[2-methyl-6-(2-thienyl)-4-pyrimidinyl]-1-azabicyclo[2.2.2]oct-2-yl}methyl)cyclobutanecarboxamide
						N-(2-furylmethyl)-3-[(2s,5as,8ar)-1-methyl-5-oxodecahydropyrrolo[3,2-e][1,4]diazepin-2-yl]propanamide
						N-(4-{[(2s)-2-{3-[2-(4-acetyl-1-piperazinyl)-4-pyridinyl]-1,2,4-oxadiazol-5-yl}-1-pyrrolidinyl]methyl}phenyl)acetamide
						N(6)-oh-me-adenosine
						N-[3-(tert-Butyl)-1-phenyl-1H-pyrazol-5-yl]-2,3,4,5,6-pentamethylbenzenesulfonamide
						N-[4-(Aminosulfonyl)benzyl]-2,2-dimethyl-6-chromanesulfonamide
						N-{[(2R,4S,5R)-5-(3-Cyclohexyl-1-methyl-1H-pyrazol-5-yl)-1-azabicyclo[2.2.2]oct-2-yl]methyl}-4-morpholinecarboxamide
						N-{4-[(2r,3r)-3-(hydroxymethyl)-4-methyl-5-oxo-2-morpholinyl]phenyl}-2,2-dimethylpropanamide
						N1-Phenethyl-2-[3-(4-hydroxyphenyl)propanoyl]hydrazine-1-carbothioamide
						N-Acetyl-D-alloisoleucine
						N-Acetylserotonin
						NAPIE
						N-benzyl-2-[(3r,4s)-3-{[5-(phenoxymethyl)-1,2-oxazol-3-yl]methyl}-4-piperidinyl]acetamide
						N-Benzylformamide
						N-Butylscopolamine
						Nefopam
						Nipecotic acid
						N-Isovalerylglycine
						N-phenyl-2-[(3r,4s)-3-({5-[(phenylsulfanyl)methyl]-1,2-oxazol-3-yl}methyl)-4-piperidinyl]acetamide
						Ononin
						Ornithine
						Oxaprozin
						Pendimethalin
						Philanthotoxin 74
						Phthalophenone
						PPG Acrylate n9
						PTI-1
						PTI-2
						Rhusflavanone
						Tentoxin
						Tobramycin
						trans-3-Indoleacrylic acid
						trans-Cinnamic acid
						Trenbolone
						UDP-N-acetylglucosamine
						β-Estradiol-17β-glucuronide
