# Supplementary material for: Transcriptomic and Metabolomic Analysis of the Effects of Exogenous Trehalose on Salt Tolerance in Watermelon (Citrullus lanatus)
Source: Cells. 2022 Jul 29;11(15):2338. doi: 10.3390/cells11152338 (PMC9367363; doi:10.3390/cells11152338)
Supplement: Supplementary file 1 [file cells-11-02338-s001.zip › supplementary Table S8.xls]

## Sheet: Sheet1
Table S8. Classification of DEMs obtained by combined analysis.
Pathway_level1	Pathway_level2	Number_of_Metabolites	Metabolites
Environmental Information Processing	Membrane transport	1	L-Glutamic acid
Genetic Information Processing	Translation	2	L-Glutamic acid;L-Tryptophan
Metabolism	Amino acid metabolism	6	L-(+)-Citrulline;L-Glutamic acid;L-Tryptophan;Melatonin;N-Acetylserotonin;4-Oxoproline
Metabolism	Biosynthesis of other secondary metabolites	3	L-Glutamic acid;L-Tryptophan;6-Gingerol
Metabolism	Carbohydrate metabolism	2	L-Glutamic acid;UDP-N-acetylglucosamine
Metabolism	Energy metabolism	1	L-Glutamic acid
Metabolism	Global and overview maps	10	L-(+)-Citrulline;L-Glutamic acid;L-Pyroglutamic acid;L-Tryptophan;Melatonin;N-Acetylserotonin;6-Gingerol;D-(-)-Glutamine;D-Glutamic acid;UDP-N-acetylglucosamine
Metabolism	Lipid metabolism	3	13(S)-HOTrE;Docosahexaenoic acid;Δ2-trans-Hexadecenoic acid
Metabolism	Metabolism of cofactors and vitamins	1	L-Glutamic acid
Metabolism	Metabolism of other amino acids	2	L-Glutamic acid;L-Pyroglutamic acid
