# Supplementary material for: Transcriptomic and Metabolomic Analysis of the Effects of Exogenous Trehalose on Salt Tolerance in Watermelon (Citrullus lanatus)
Source: Cells. 2022 Jul 29;11(15):2338. doi: 10.3390/cells11152338 (PMC9367363; doi:10.3390/cells11152338)
Supplement: Supplementary file 1 [file cells-11-02338-s001.zip › supplementary Table S9.xls]

## Sheet: Sheet1
Table S9. KEGG pathway of DEMs obtained by combined analysis.
Pathway_level1	Pathway_level2	Number_of_Metabolites	Metabolites
Compounds with biological roles	Indoles and derivatives	2	Melatonin;Vindoline
Compounds with biological roles	Carbohydrates	2	UDP-N-acetylglucosamine;L-Glutamic acid
Compounds with biological roles	Hormones and transmitters	2	Salicylic acid;Jasmonic acid
Phytochemical compounds	Phenylpropanoids	6	L-Tyrosine;L-Phenylalanine;Cinnamic acid;trans-Cinnamic acid;L-Tryptophan;4-Methoxycinnamaldehyde
Phytochemical compounds	Lignans and related compounds	1	Tracheloside
